# Supplementary material for: Identifying factors influencing contraceptive use in Bangladesh: evidence from BDHS 2014 data
Source: BMC Public Health. 2018 Jan 30;18:192. doi: 10.1186/s12889-018-5098-1 (PMC5789662; doi:10.1186/s12889-018-5098-1)
Supplement: Additional file 1 — 2014 Bangladesh Demographic and Health Survey data. Description of data: The Bangladesh Demographic Health Survey (BDHS) 2014 was a nationally representative cross sectional survey conducted between June and November 2014, covering the entire population of Bangladesh. The survey was based on a two-stage stratified sample of households. In the first stage, 600 enumerations areas (EAs) were selected with probability proportional to EA size, with 207 EAs from urban areas and 393 from rural areas, where an EA is either a village, a group of small villages, or a part of a large village. In the second stage, a systematic sample of 30 households on average was selected per EA to provide statistically reliable estimates of the key demographic and health variables for the country as a whole, for urban and rural areas separately and each of the seven divisions which are the administrative regions of Bangladesh. The 2014 BDHS used three types of questionnaires: a household questionnaire, a women questionnaire and a community questionnaire. For the women questionnaire, a total of 18,000 ever married and 16858 currently married (when conducting the interview) women aged between 15-49 years were interviewed. For our study, we considered only currently married women to ensure similar prevalence as BDHS 2014 reported. Further details about the data set can be found from Methods Section. (CSV 24,064 kb) [file 12889_2018_5098_MOESM1_ESM.csv]

CASEID	V000	cluster	V002	V003	V004	V005	V006	V007	V008	V009	V010	V011	V012	age_cat	V014	V015	V016	V017	V018	V019	V019A	V020	V021	V022	V023	V024	V025	V027	V028	V029	V030	V031	V032	V034	V101	residence	educ	V107	V113	V115	V116	V119	V120	V121	V122	V123	V124	V125	V127
51 73 1	BD6	51	73	1	51	384265	7	2014	1375	8	1986	1040	27	3	6	1	7	1309	14	67	2	1	51	8	8	1	1	1	76	4	9	37	5	0	1	1	2	4	21	996	22	1	0	1	1	0	0	0	11
51 84 2	BD6	51	84	2	51	384265	7	2014	1375	5	1985	1025	29	3	6	1	7	1309	14	67	2	1	51	8	8	1	1	1	58	4	9	37	5	1	1	1	2	5	21	996	22	1	0	1	1	1	0	0	34
51 11 6	BD6	51	11	6	51	384265	7	2014	1375	5	1976	917	38	5	1	1	6	1309	14	67	2	1	51	8	8	1	1	1	122	4	9	37	5	5	1	1	0		21	996	22	0	0	0	0	0	0	0	11
51 80 2	BD6	51	80	2	51	384265	7	2014	1375	9	1969	837	44	6	6	1	7	1309	14	67	2	1	51	8	8	1	1	1	137	4	9	37	5	1	1	1	1	4	21	996	22	1	0	0	0	0	0	0	34
51 18 3	BD6	51	18	3	51	384265	7	2014	1375	10	1992	1114	21	2	1	1	6	1309	14	67	2	1	51	8	8	1	1	1	137	4	9	37	5	0	1	1	3	2	21	996	22	1	0	1	0	0	0	0	11
51 69 2	BD6	51	69	2	51	384265	7	2014	1375	1	1973	877	41	6	6	1	7	1309	14	67	2	1	51	8	8	1	1	1	58	4	9	37	5	1	1	1	2	3	21	10	21	1	0	1	0	0	0	0	34
51 26 2	BD6	51	26	2	51	384265	7	2014	1375	3	1987	1047	27	3	6	1	6	1309	14	67	2	1	51	8	8	1	1	1	76	4	9	37	5	1	1	1	3	4	21	10	22	1	0	1	0	0	0	0	11
51 7 4	BD6	51	7	4	51	384265	7	2014	1375	12	1995	1152	18	1	6	1	6	1309	14	67	2	1	51	8	8	1	1	1	101	4	9	37	5	3	1	1	1	5	21	5	22	1	0	1	0	0	0	0	11
51102 3	BD6	51	102	3	51	384265	7	2014	1375	4	1997	1168	17	1	6	1	8	1309	14	67	2	1	51	8	8	1	1	1	76	4	9	37	5	0	1	1	2	2	21	996	22	1	0	1	0	0	0	0	11
51 98 4	BD6	51	98	4	51	384265	7	2014	1375	5	1978	941	36	5	6	1	8	1309	14	67	2	1	51	8	8	1	1	1	122	4	9	37	5	3	1	1	0		21	996	22	1	0	1	0	1	0	0	11
51 98 2	BD6	51	98	2	51	384265	7	2014	1375	11	1973	887	40	6	6	1	8	1309	14	67	2	1	51	8	8	1	1	1	122	4	9	37	5	1	1	1	1	4	21	996	22	1	0	1	0	1	0	0	11
51102 2	BD6	51	102	2	51	384265	7	2014	1375	11	1975	911	38	5	6	1	8	1309	14	67	2	1	51	8	8	1	1	1	76	4	9	37	5	1	1	1	0		21	996	22	1	0	1	0	0	0	0	11
51 15 2	BD6	51	15	2	51	384265	7	2014	1375	3	1985	1023	29	3	1	1	6	1309	14	67	2	1	51	8	8	1	1	1	58	4	9	37	5	1	1	1	3	4	21	5	22	1	0	1	0	0	0	0	11
51 80 4	BD6	51	80	4	51	384265	7	2014	1375	10	1996	1162	17	1	1	1	7	1309	14	67	2	1	51	8	8	1	1	1	137	4	9	37	5	3	1	1	3	0	21	996	22	1	0	0	0	0	0	0	34
51 76 5	BD6	51	76	5	51	384265	7	2014	1375	1	1991	1093	23	2	6	1	7	1309	14	67	2	1	51	8	8	1	1	1	122	4	9	37	5	0	1	1	2	3	21	10	22	1	0	1	0	0	0	0	11
51 76 2	BD6	51	76	2	51	384265	7	2014	1375	8	1986	1040	27	3	6	1	7	1309	14	67	2	1	51	8	8	1	1	1	122	4	9	37	5	1	1	1	2	4	21	10	22	1	0	1	0	0	0	0	11
51 73 8	BD6	51	73	8	51	384265	7	2014	1375	12	1986	1044	27	3	6	1	7	1309	14	67	2	1	51	8	8	1	1	1	76	4	9	37	5	7	1	1	2	3	21	996	22	1	0	1	1	0	0	0	11
51 37 2	BD6	51	37	2	51	384265	7	2014	1375	10	1974	898	39	5	1	1	6	1309	14	67	2	1	51	8	8	1	1	1	122	4	9	37	5	1	1	1	3	2	21	996	21	1	0	1	1	0	1	0	34
51 58 2	BD6	51	58	2	51	384265	7	2014	1375	7	1987	1051	27	3	6	1	7	1309	14	67	2	1	51	8	8	1	1	1	137	4	9	37	5	1	1	1	1	5	21	996	22	1	0	1	0	0	0	0	34
51109 1	BD6	51	109	1	51	384265	7	2014	1375	2	1984	1010	30	4	6	1	8	1309	14	67	2	1	51	8	8	1	1	1	137	4	9	37	5	0	1	1	2	5	21	996	22	1	0	0	1	0	0	0	34
51 22 3	BD6	51	22	3	51	384265	7	2014	1375	1	1982	985	32	4	1	1	6	1309	14	67	2	1	51	8	8	1	1	1	101	4	9	37	5	0	1	1	2	5	97	997	97	7	7	7	7	7	7		97
51 29 2	BD6	51	29	2	51	384265	7	2014	1375	8	1975	908	38	5	1	1	6	1309	14	67	2	1	51	8	8	1	1	1	58	4	9	37	5	1	1	1	2	4	21	5	21	1	0	1	0	0	0	0	34
51 4 2	BD6	51	4	2	51	384265	7	2014	1375	6	1980	966	34	4	6	1	6	1309	14	67	2	1	51	8	8	1	1	1	76	4	9	37	5	1	1	1	1	4	21	996	22	1	0	0	0	0	0	0	11
51 11 2	BD6	51	11	2	51	384265	7	2014	1375	3	1982	987	32	4	1	1	6	1309	14	67	2	1	51	8	8	1	1	1	122	4	9	37	5	1	1	1	2	1	21	996	22	0	0	0	0	0	0	0	11
51 87 1	BD6	51	87	1	51	384265	7	2014	1375	4	1971	856	43	6	6	1	7	1309	14	67	2	1	51	8	8	1	1	1	76	4	9	37	5	0	1	1	2	2	21	996	22	1	0	1	1	0	0	0	11
51 44 2	BD6	51	44	2	51	384265	7	2014	1375	1	1977	925	37	5	1	1	7	1309	14	67	2	1	51	8	8	1	1	1	137	4	9	37	5	1	1	1	3	4	21	5	22	1	0	1	1	0	0	1	34
51 66 2	BD6	51	66	2	51	384265	7	2014	1375	2	1967	806	47	7	6	1	7	1309	14	67	2	1	51	8	8	1	1	1	101	4	9	37	5	1	1	1	1	2	21	996	22	1	0	1	0	0	0	0	11
51 51 2	BD6	51	51	2	51	384265	7	2014	1375	9	1965	789	48	7	6	1	7	1309	14	67	2	1	51	8	8	1	1	1	122	4	9	37	5	1	1	1	2	4	21	25	22	1	0	1	0	0	0	0	34
51 55 2	BD6	51	55	2	51	384265	7	2014	1375	11	1982	995	31	4	1	1	7	1309	14	67	2	1	51	8	8	1	1	1	101	4	9	37	5	1	1	1	3	2	21	996	12	1	0	1	1	0	1	0	34
51 47 4	BD6	51	47	4	51	384265	7	2014	1375	4	1987	1048	27	3	1	1	7	1309	14	67	2	1	51	8	8	1	1	1	58	4	9	37	5	0	1	1	2	5	97	997	97	7	7	7	7	7	7		97
51 62 2	BD6	51	62	2	51	384265	7	2014	1375	3	1987	1047	27	3	6	1	7	1309	14	67	2	1	51	8	8	1	1	1	122	4	9	37	5	1	1	1	2	3	21	5	22	1	0	1	0	0	0	0	96
52 54 2	BD6	52	54	2	52	354419	7	2014	1375	5	1985	1025	29	3	6	1	4	1309	14	67	2	1	52	8	8	1	1	1	76	6	9	37	2	1	1	1	2	5	51	996	12	1	0	1	0	0	0	1	34
52 21 2	BD6	52	21	2	52	354419	7	2014	1375	2	1976	914	38	5	6	1	3	1309	14	67	2	1	52	8	8	1	1	1	137	6	9	37	2	1	1	1	2	4	11	996	12	1	0	1	0	0	0	0	34
52 65 2	BD6	52	65	2	52	354419	7	2014	1375	9	1979	957	34	4	1	1	4	1309	14	67	2	1	52	8	8	1	1	1	101	6	9	37	2	1	1	1	3	2	13	996	12	1	0	1	1	0	1	0	34
52 10 2	BD6	52	10	2	52	354419	7	2014	1375	2	1984	1010	30	4	1	1	4	1309	14	67	2	1	52	8	8	1	1	1	101	6	9	37	2	1	1	1	3	2	13	996	22	1	0	1	1	0	0	0	34
52 3 2	BD6	52	3	2	52	354419	7	2014	1375	8	1980	968	33	4	6	1	3	1309	14	67	2	1	52	8	8	1	1	1	58	6	9	37	2	1	1	1	2	4	13	996	22	1	0	1	1	0	0	0	34
52 28 4	BD6	52	28	4	52	354419	7	2014	1375	1	1987	1045	27	3	1	1	3	1309	14	67	2	1	52	8	8	1	1	1	101	6	9	37	2	3	1	1	3	2	13	5	22	1	0	1	1	1	1	0	34
52 98 2	BD6	52	98	2	52	354419	7	2014	1375	3	1980	963	34	4	6	1	5	1309	14	67	2	1	52	8	8	1	1	1	137	6	9	37	2	1	1	1	2	3	13	996	22	1	0	0	0	0	0	0	11
52 43 2	BD6	52	43	2	52	354419	7	2014	1375	2	1994	1130	20	2	6	1	4	1309	14	67	2	1	52	8	8	1	1	1	58	6	9	37	2	1	1	1	2	3	43	30	22	0	0	0	0	0	0	0	11
52 61 1	BD6	52	61	1	52	354419	7	2014	1375	3	1977	927	37	5	1	1	4	1309	14	67	2	1	52	8	8	1	1	1	58	6	9	37	2	0	1	1	2	5	13	996	22	1	0	1	1	1	0	0	34
52 76 2	BD6	52	76	2	52	354419	7	2014	1375	6	1981	978	33	4	6	1	5	1309	14	67	2	1	52	8	8	1	1	1	137	6	9	37	2	1	1	1	2	3	13	996	12	1	0	1	1	0	0	0	34
52 72 2	BD6	52	72	2	52	354419	7	2014	1375	3	1988	1059	26	3	1	1	4	1309	14	67	2	1	52	8	8	1	1	1	76	6	9	37	2	1	1	1	2	2	13	996	12	1	0	1	1	0	0	0	34
52 47 2	BD6	52	47	2	52	354419	7	2014	1375	7	1967	811	47	7	1	1	4	1309	14	67	2	1	52	8	8	1	1	1	137	6	9	37	2	1	1	1	2	5	13	996	12	1	0	1	1	0	0	0	34
52 83 3	BD6	52	83	3	52	354419	7	2014	1375	2	1994	1130	20	2	1	1	5	1309	14	67	2	1	52	8	8	1	1	1	101	6	9	37	2	2	1	1	2	5	13	10	22	0	0	1	0	0	0	0	11
52 50 2	BD6	52	50	2	52	354419	7	2014	1375	2	1984	1010	30	4	1	1	4	1309	14	67	2	1	52	8	8	1	1	1	122	6	9	37	2	1	1	1	2	3	13	996	21	1	0	1	0	1	0	0	34
52 6 2	BD6	52	6	2	52	354419	7	2014	1375	10	1968	826	45	7	6	1	3	1309	14	67	2	1	52	8	8	1	1	1	137	6	9	37	2	1	1	1	2	2	13	996	12	1	1	1	1	0	0	0	34
52 32 2	BD6	52	32	2	52	354419	7	2014	1375	5	1988	1061	26	3	6	1	3	1309	14	67	2	1	52	8	8	1	1	1	76	6	9	37	2	1	1	1	2	2	13	996	22	1	0	1	1	1	0	0	96
52 14 2	BD6	52	14	2	52	354419	7	2014	1375	1	1996	1153	18	1	6	1	3	1309	14	67	2	1	52	8	8	1	1	1	76	6	9	37	2	1	1	1	2	1	43	10	22	1	0	0	0	0	0	0	11
52109 2	BD6	52	109	2	52	354419	7	2014	1375	5	1990	1085	24	2	6	1	5	1309	14	67	2	1	52	8	8	1	1	1	101	6	9	37	2	1	1	1	1	5	13	5	22	1	0	0	0	0	0	0	11
52 25 1	BD6	52	25	1	52	354419	7	2014	1375	5	1984	1013	30	4	6	1	3	1309	14	67	2	1	52	8	8	1	1	1	58	6	9	37	2	0	1	1	1	4	13	996	22	1	0	1	1	0	0	0	34
52 69 2	BD6	52	69	2	52	354419	7	2014	1375	1	1967	805	47	7	1	1	4	1309	14	67	2	1	52	8	8	1	1	1	122	6	9	37	2	1	1	1	2	5	51	996	21	1	0	1	0	0	0	0	11
52102 2	BD6	52	102	2	52	354419	7	2014	1375	5	1976	917	38	5	6	1	5	1309	14	67	2	1	52	8	8	1	1	1	76	6	9	37	2	1	1	1	2	4	13	996	13	1	0	1	0	0	0	0	34
52 36 2	BD6	52	36	2	52	354419	7	2014	1375	3	1988	1059	26	3	1	1	3	1309	14	67	2	1	52	8	8	1	1	1	122	6	9	37	2	1	1	1	2	4	21	996	22	1	0	1	1	0	0	0	34
52 58 5	BD6	52	58	5	52	354419	7	2014	1375	3	1997	1167	17	1	1	1	4	1309	14	67	2	1	52	8	8	1	1	1	137	6	9	37	2	0	1	1	3	0	51	996	21	1	0	1	1	0	0	0	34
53 69 2	BD6	53	69	2	53	304209	8	2014	1376	6	1968	822	46	7	6	1	20	1309	13	68	2	1	53	8	8	1	1	1	72	7	14	38	3	1	1	1	1	2	21	10	22	0	0	0	0	0	0	0	11
53 66 2	BD6	53	66	2	53	304209	8	2014	1376	5	1965	785	49	7	6	1	20	1309	13	68	2	1	53	8	8	1	1	1	83	7	14	38	3	1	1	1	1	1	21	20	22	1	0	0	0	0	0	0	11
53 45 3	BD6	53	45	3	53	304209	8	2014	1376	9	1985	1029	28	3	6	1	19	1309	13	68	2	1	53	8	8	1	1	1	119	7	14	38	3	0	1	1	2	3	21	996	22	1	0	0	0	0	1	0	11
53 41 4	BD6	53	41	4	53	304209	8	2014	1376	1	1997	1165	17	1	1	1	19	1309	13	68	2	1	53	8	8	1	1	1	142	7	14	38	3	0	1	1	3	0	21	996	12	1	0	1	1	0	0	0	34
53 41 2	BD6	53	41	2	53	304209	8	2014	1376	8	1975	908	39	5	6	1	19	1309	13	68	2	1	53	8	8	1	1	1	142	7	14	38	3	1	1	1	2	4	21	996	12	1	0	1	1	0	0	0	34
53 57 2	BD6	53	57	2	53	304209	8	2014	1376	9	1982	993	31	4	1	1	19	1309	13	68	2	1	53	8	8	1	1	1	142	7	14	38	3	1	1	1	3	4	21	996	12	1	0	1	1	0	0	0	34
53 10 2	BD6	53	10	2	53	304209	8	2014	1376	12	1998	1188	15	1	6	1	18	1309	13	68	2	1	53	8	8	1	1	1	142	7	14	38	3	1	1	1	2	1	21	996	22	0	0	0	0	0	0	0	11
53 54 1	BD6	53	54	1	53	304209	8	2014	1376	6	1980	966	34	4	6	1	19	1309	13	68	2	1	53	8	8	1	1	1	72	7	14	38	3	0	1	1	2	2	21	10	22	1	0	0	1	0	0	0	34
53 82 2	BD6	53	82	2	53	304209	8	2014	1376	8	1980	968	34	4	1	1	20	1309	13	68	2	1	53	8	8	1	1	1	83	7	14	38	3	1	1	1	3	2	21	10	21	1	0	1	0	1	0	0	11
53 91 4	BD6	53	91	4	53	304209	8	2014	1376	12	1998	1188	15	1	1	1	20	1309	13	68	2	1	53	8	8	1	1	1	119	7	14	38	3	0	1	1	3	0	21	996	22	1	0	1	0	1	0	0	11
53 23 3	BD6	53	23	3	53	304209	8	2014	1376	3	1997	1167	17	1	6	1	18	1309	13	68	2	1	53	8	8	1	1	1	72	7	14	38	3	0	1	1	2	5	97	997	97	7	7	7	7	7	7		97
53 4 2	BD6	53	4	2	53	304209	8	2014	1376	5	1972	869	42	6	6	1	18	1309	13	68	2	1	53	8	8	1	1	1	83	7	14	38	3	1	1	1	2	2	21	996	12	1	0	1	1	0	0	0	34
53 76 2	BD6	53	76	2	53	304209	8	2014	1376	1	1974	889	40	6	6	1	20	1309	13	68	2	1	53	8	8	1	1	1	119	7	14	38	3	1	1	1	2	1	21	996	22	1	0	0	1	0	0	0	11
53 66 4	BD6	53	66	4	53	304209	8	2014	1376	1	1994	1129	20	2	6	1	20	1309	13	68	2	1	53	8	8	1	1	1	83	7	14	38	3	3	1	1	1	4	21	20	22	1	0	0	0	0	0	0	11
53 63 2	BD6	53	63	2	53	304209	8	2014	1376	11	1977	935	36	5	6	1	19	1309	13	68	2	1	53	8	8	1	1	1	62	7	14	38	3	1	1	1	1	5	21	15	22	1	0	1	0	0	0	0	11
53 29 2	BD6	53	29	2	53	304209	8	2014	1376	10	1989	1078	24	2	6	1	18	1309	13	68	2	1	53	8	8	1	1	1	119	7	14	38	3	1	1	1	2	2	21	12	22	1	0	0	0	0	0	0	11
53 7 2	BD6	53	7	2	53	304209	8	2014	1376	5	1971	857	43	6	6	1	18	1309	13	68	2	1	53	8	8	1	1	1	72	7	14	38	3	1	1	1	1	1	21	10	22	1	0	0	0	0	0	0	11
53 45 5	BD6	53	45	5	53	304209	8	2014	1376	2	1997	1166	17	1	6	1	19	1309	13	68	2	1	53	8	8	1	1	1	119	7	14	38	3	0	1	1	3	2	21	996	22	1	0	0	0	0	1	0	11
53 91 2	BD6	53	91	2	53	304209	8	2014	1376	4	1979	952	35	5	6	1	20	1309	13	68	2	1	53	8	8	1	1	1	119	7	14	38	3	1	1	1	2	4	21	996	22	1	0	1	0	1	0	0	11
53 76 4	BD6	53	76	4	53	304209	8	2014	1376	4	1994	1132	20	2	6	1	20	1309	13	68	2	1	53	8	8	1	1	1	119	7	14	38	3	0	1	1	3	2	97	997	97	7	7	7	7	7	7		97
53 88 2	BD6	53	88	2	53	304209	8	2014	1376	7	1976	919	38	5	6	1	20	1309	13	68	2	1	53	8	8	1	1	1	142	7	14	38	3	1	1	1	2	0	21	996	22	0	1	0	0	0	0	0	11
53 35 3	BD6	53	35	3	53	304209	8	2014	1376	6	1992	1110	22	2	6	1	19	1309	13	68	2	1	53	8	8	1	1	1	83	7	14	38	3	0	1	1	1	5	97	997	97	7	7	7	7	7	7		97
53 38 2	BD6	53	38	2	53	304209	8	2014	1376	9	1986	1041	27	3	6	1	19	1309	13	68	2	1	53	8	8	1	1	1	72	7	14	38	3	1	1	1	3	6	62	996	21	1	0	1	1	0	1	0	34
53 72 1	BD6	53	72	1	53	304209	8	2014	1376	12	1973	888	40	6	6	1	20	1309	13	68	2	1	53	8	8	1	1	1	142	7	14	38	3	0	1	1	1	2	21	996	12	1	0	1	1	1	0	0	34
53 51 2	BD6	53	51	2	53	304209	8	2014	1376	1	1980	961	34	4	6	1	19	1309	13	68	2	1	53	8	8	1	1	1	83	7	14	38	3	1	1	1	3	4	21	996	12	1	0	1	1	0	0	0	35
53 85 2	BD6	53	85	2	53	304209	8	2014	1376	6	1987	1050	27	3	6	1	20	1309	13	68	2	1	53	8	8	1	1	1	72	7	14	38	3	1	1	1	1	3	21	10	22	0	0	0	0	0	0	0	11
53 48 4	BD6	53	48	4	53	304209	8	2014	1376	5	1994	1133	20	2	1	1	19	1309	13	68	2	1	53	8	8	1	1	1	62	7	14	38	3	3	1	1	3	2	21	996	22	1	0	1	0	0	0	0	34
53 20 4	BD6	53	20	4	53	304209	8	2014	1376	10	1974	898	39	5	6	1	18	1309	13	68	2	1	53	8	8	1	1	1	83	7	14	38	3	3	1	1	2	1	21	996	22	1	0	1	0	0	0	0	11
54 74 7	BD6	54	74	7	54	304209	10	2014	1378	1	1996	1153	18	1	6	1	1	1309	11	70	2	1	54	8	8	1	1	1	142	5	29	39	8	6	1	1	2	5	21	20	22	1	0	1	1	0	0	0	34
54 70 15	BD6	54	70	15	54	304209	9	2014	1377	9	1997	1173	17	1	6	1	30	1309	12	69	2	1	54	8	8	1	1	1	76	5	29	39	8	14	1	1	1	5	21	30	21	1	0	1	0	0	0	0	11
54 70 2	BD6	54	70	2	54	304209	9	2014	1377	8	1970	848	44	6	6	1	30	1309	12	69	2	1	54	8	8	1	1	1	76	5	29	39	8	1	1	1	1	4	21	30	21	1	0	1	0	0	0	0	11
54 54 2	BD6	54	54	2	54	304209	9	2014	1377	9	1965	789	49	7	6	1	29	1309	12	69	2	1	54	8	8	1	1	1	76	5	29	39	8	1	1	1	2	4	21	20	21	1	0	1	0	0	0	0	11
54 64 2	BD6	54	64	2	54	304209	9	2014	1377	1	1978	937	36	5	6	1	30	1309	12	69	2	1	54	8	8	1	1	1	103	5	29	39	8	1	1	1	1	4	21	20	22	0	0	0	0	0	0	0	11
54 41 2	BD6	54	41	2	54	304209	9	2014	1377	9	1975	909	39	5	6	1	29	1309	12	69	2	1	54	8	8	1	1	1	142	5	29	39	8	1	1	1	1	5	21	996	21	1	0	0	0	1	0	0	11
54 8 2	BD6	54	8	2	54	304209	9	2014	1377	7	1976	919	38	5	6	1	29	1309	12	69	2	1	54	8	8	1	1	1	103	5	29	39	8	1	1	1	0		21	10	22	0	0	0	0	0	0	0	11
54 31 5	BD6	54	31	5	54	304209	9	2014	1377	10	1995	1150	18	1	1	1	29	1309	12	69	2	1	54	8	8	1	1	1	142	5	29	39	8	0	1	1	2	5	97	997	97	7	7	7	7	7	7		97
54 51 2	BD6	54	51	2	54	304209	10	2014	1378	5	1973	881	41	6	6	1	1	1309	11	70	2	1	54	8	8	1	1	1	90	5	29	39	8	1	1	1	2	5	21	10	21	0	0	0	0	0	0	0	11
54 12 3	BD6	54	12	3	54	304209	9	2014	1377	1	1994	1129	20	2	6	1	29	1309	12	69	2	1	54	8	8	1	1	1	76	5	29	39	8	0	1	1	1	5	21	996	22	1	0	1	0	0	0	0	11
54 38 2	BD6	54	38	2	54	304209	9	2014	1377	1	1991	1093	23	2	6	1	30	1309	12	69	2	1	54	8	8	1	1	1	90	5	29	39	8	1	1	1	2	4	21	10	23	1	0	0	0	0	0	0	11
54 74 2	BD6	54	74	2	54	304209	9	2014	1377	5	1973	881	41	6	6	1	30	1309	12	69	2	1	54	8	8	1	1	1	142	5	29	39	8	1	1	1	1	5	21	20	22	1	0	1	1	0	0	0	34
54 70 8	BD6	54	70	8	54	304209	9	2014	1377	11	1997	1175	16	1	6	1	30	1309	12	69	2	1	54	8	8	1	1	1	76	5	29	39	8	7	1	1	2	1	21	30	21	1	0	1	0	0	0	0	11
54 25 2	BD6	54	25	2	54	304209	9	2014	1377	2	1977	926	37	5	6	1	29	1309	12	69	2	1	54	8	8	1	1	1	142	5	29	39	8	1	1	1	0		21	5	22	1	0	1	0	0	0	0	11
54 70 4	BD6	54	70	4	54	304209	9	2014	1377	1	1986	1033	28	3	6	1	30	1309	12	69	2	1	54	8	8	1	1	1	76	5	29	39	8	3	1	1	2	2	21	30	21	1	0	1	0	0	0	0	11
54 54 4	BD6	54	54	4	54	304209	9	2014	1377	11	1994	1139	19	1	1	1	29	1309	12	69	2	1	54	8	8	1	1	1	76	5	29	39	8	0	1	1	3	0	21	20	21	1	0	1	0	0	0	0	11
54 35 2	BD6	54	35	2	54	304209	9	2014	1377	3	1995	1143	19	1	6	1	29	1309	12	69	2	1	54	8	8	1	1	1	90	5	29	39	8	1	1	1	2	5	21	996	22	1	0	1	0	0	0	0	11
54 70 11	BD6	54	70	11	54	304209	9	2014	1377	1	1994	1129	20	2	6	1	30	1309	12	69	2	1	54	8	8	1	1	1	76	5	29	39	8	10	1	1	2	2	21	30	21	1	0	1	0	0	0	0	11
54 5 2	BD6	54	5	2	54	304209	9	2014	1377	3	1994	1131	20	2	6	1	29	1309	12	69	2	1	54	8	8	1	1	1	161	5	29	39	8	0	1	1	1	4	97	997	97	7	7	7	7	7	7		97
54 84 2	BD6	54	84	2	54	304209	9	2014	1377	2	1971	854	43	6	6	1	30	1309	12	69	2	1	54	8	8	1	1	1	90	5	29	39	8	1	1	1	1	5	21	5	22	1	0	1	0	0	0	0	11
54 18 2	BD6	54	18	2	54	304209	9	2014	1377	1	1974	889	40	6	6	1	29	1309	12	69	2	1	54	8	8	1	1	1	90	5	29	39	8	1	1	1	2	4	21	10	12	1	0	0	1	0	0	0	34
54 48 2	BD6	54	48	2	54	304209	9	2014	1377	1	1972	865	42	6	3	1	29	1309	12	69	2	1	54	8	8	1	1	1	103	5	29	39	8	1	1	1	3	0	21	996	21	1	0	0	1	1	0	0	34
54 87 2	BD6	54	87	2	54	304209	10	2014	1378	8	1971	860	43	6	6	1	1	1309	11	70	2	1	54	8	8	1	1	1	76	5	29	39	8	1	1	1	1	5	21	10	22	1	0	1	0	0	0	0	11
54 28 4	BD6	54	28	4	54	304209	9	2014	1377	2	1988	1058	26	3	6	1	29	1309	12	69	2	1	54	8	8	1	1	1	161	5	29	39	8	3	1	1	2	1	21	5	21	1	0	0	0	0	0	0	11
54 80 2	BD6	54	80	2	54	304209	9	2014	1377	5	1980	965	34	4	6	1	30	1309	12	69	2	1	54	8	8	1	1	1	161	5	29	39	8	1	1	1	2	2	21	20	22	0	0	0	0	0	0	0	11
54 31 2	BD6	54	31	2	54	304209	9	2014	1377	6	1977	930	37	5	6	1	29	1309	12	69	2	1	54	8	8	1	1	1	142	5	29	39	8	1	1	1	1	5	21	996	22	1	0	0	0	0	0	0	11
54 74 4	BD6	54	74	4	54	304209	9	2014	1377	9	1998	1185	16	1	6	1	30	1309	12	69	2	1	54	8	8	1	1	1	142	5	29	39	8	3	1	1	1	4	21	20	22	1	0	1	1	0	0	0	34
54 77 1	BD6	54	77	1	54	304209	9	2014	1377	7	1969	835	45	7	6	1	30	1309	12	69	2	1	54	8	8	1	1	1	161	5	29	39	8	2	1	1	0		21	996	23	1	0	1	0	1	0	0	34
54 93 2	BD6	54	93	2	54	304209	10	2014	1378	4	1987	1048	27	3	6	1	1	1309	11	70	2	1	54	8	8	1	1	1	142	5	29	39	8	1	1	1	2	5	21	20	21	1	0	1	0	0	0	0	34
54 15 2	BD6	54	15	2	54	304209	9	2014	1377	11	1990	1091	23	2	6	1	29	1309	12	69	2	1	54	8	8	1	1	1	103	5	29	39	8	1	1	1	2	4	21	10	22	1	0	0	0	1	0	0	11
54 2 2	BD6	54	2	2	54	304209	9	2014	1377	11	1986	1043	27	3	6	1	29	1309	12	69	2	1	54	8	8	1	1	1	90	5	29	39	8	1	1	1	2	2	21	10	22	1	0	1	0	1	0	0	34
54 61 2	BD6	54	61	2	54	304209	9	2014	1377	10	1977	934	36	5	6	1	29	1309	12	69	2	1	54	8	8	1	1	1	161	5	29	39	8	1	1	1	1	5	21	10	22	1	0	1	0	0	0	0	11
54 90 2	BD6	54	90	2	54	304209	10	2014	1378	1	1986	1033	28	3	6	1	1	1309	11	70	2	1	54	8	8	1	1	1	161	5	29	39	8	1	1	1	2	3	21	10	23	1	0	0	0	0	0	1	11
54 44 2	BD6	54	44	2	54	304209	9	2014	1377	6	1974	894	40	6	6	1	30	1309	12	69	2	1	54	8	8	1	1	1	76	5	29	39	8	1	1	1	0		21	5	22	0	0	0	0	0	0	0	11
54 84 4	BD6	54	84	4	54	304209	9	2014	1377	12	1993	1128	20	2	1	1	30	1309	12	69	2	1	54	8	8	1	1	1	90	5	29	39	8	3	1	1	2	3	21	5	22	1	0	1	0	0	0	0	11
54 67 2	BD6	54	67	2	54	304209	9	2014	1377	7	1986	1039	28	3	6	1	30	1309	12	69	2	1	54	8	8	1	1	1	103	5	29	39	8	1	1	1	2	4	21	10	12	1	0	0	0	0	1	0	34
55 40 1	BD6	55	40	1	55	292041	7	2014	1375	8	1989	1076	24	2	1	1	16	1309	14	67	2	1	55	8	8	1	1	1	160	6	14	33	2	2	1	1	3	2	21	15	12	1	0	1	1	0	0	0	34
55 59 2	BD6	55	59	2	55	292041	7	2014	1375	1	1987	1045	27	3	6	1	16	1309	14	67	2	1	55	8	8	1	1	1	156	6	14	33	2	1	1	1	3	6	21	996	22	1	0	1	1	0	0	0	34
55 55 2	BD6	55	55	2	55	292041	7	2014	1375	1	1979	949	35	5	6	1	15	1309	14	67	2	1	55	8	8	1	1	1	156	6	14	33	2	0	1	1	3	5	21	996	21	1	0	0	1	0	0	0	34
55 77 2	BD6	55	77	2	55	292041	7	2014	1375	7	1978	943	36	5	1	1	17	1309	14	67	2	1	55	8	8	1	1	1	113	6	14	33	2	1	1	1	3	2	21	10	14	1	0	1	1	1	0	0	34
55 37 2	BD6	55	37	2	55	292041	7	2014	1375	5	1972	869	42	6	1	1	15	1309	14	67	2	1	55	8	8	1	1	1	113	6	14	33	2	1	1	1	3	6	21	996	21	1	0	1	1	0	0	0	34
55 63 2	BD6	55	63	2	55	292041	7	2014	1375	1	1967	805	47	7	6	1	17	1309	14	67	2	1	55	8	8	1	1	1	103	6	14	33	2	1	1	1	1	5	21	5	12	1	0	1	1	0	0	0	34
55 59 6	BD6	55	59	6	55	292041	7	2014	1375	11	1980	971	33	4	6	1	16	1309	14	67	2	1	55	8	8	1	1	1	156	6	14	33	2	0	1	1	2	4	97	997	97	7	7	7	7	7	7		97
55 33 2	BD6	55	33	2	55	292041	7	2014	1375	3	1984	1011	30	4	1	1	16	1309	14	67	2	1	55	8	8	1	1	1	113	6	14	33	2	1	1	1	2	5	21	5	22	1	0	1	1	0	1	0	34
55 63 4	BD6	55	63	4	55	292041	7	2014	1375	8	1987	1052	26	3	6	1	17	1309	14	67	2	1	55	8	8	1	1	1	103	6	14	33	2	3	1	1	2	2	21	5	12	1	0	1	1	0	0	0	34
55 92 2	BD6	55	92	2	55	292041	7	2014	1375	10	1982	994	31	4	6	1	17	1309	14	67	2	1	55	8	8	1	1	1	156	6	14	33	2	1	1	1	2	5	21	996	22	1	0	1	0	0	1	0	34
55 63 7	BD6	55	63	7	55	292041	7	2014	1375	6	1993	1122	21	2	6	1	17	1309	14	67	2	1	55	8	8	1	1	1	103	6	14	33	2	6	1	1	2	3	21	5	12	1	0	1	1	0	0	0	34
55 96 2	BD6	55	96	2	55	292041	7	2014	1375	4	1971	856	43	6	6	1	17	1309	14	67	2	1	55	8	8	1	1	1	156	6	14	33	2	1	1	1	3	2	21	10	21	1	0	1	1	0	0	0	34
55 44 2	BD6	55	44	2	55	292041	7	2014	1375	2	1976	914	38	5	6	1	15	1309	14	67	2	1	55	8	8	1	1	1	160	6	14	33	2	1	1	1	2	5	21	996	12	1	0	1	1	1	0	0	34
55111 4	BD6	55	111	4	55	292041	7	2014	1375	2	1993	1118	21	2	1	1	17	1309	14	67	2	1	55	8	8	1	1	1	160	6	14	33	2	0	1	1	3	2	21	996	12	1	0	1	1	0	0	0	33
55103 2	BD6	55	103	2	55	292041	7	2014	1375	12	1976	924	37	5	1	1	17	1309	14	67	2	1	55	8	8	1	1	1	59	6	14	33	2	1	1	1	3	4	21	10	12	1	0	1	1	0	0	0	34
55 66 2	BD6	55	66	2	55	292041	7	2014	1375	4	1971	856	43	6	6	1	17	1309	14	67	2	1	55	8	8	1	1	1	103	6	14	33	2	1	1	1	2	2	21	7	12	1	0	1	1	0	1	0	33
55 11 2	BD6	55	11	2	55	292041	7	2014	1375	1	1984	1009	30	4	6	1	16	1309	14	67	2	1	55	8	8	1	1	1	103	6	14	33	2	1	1	1	2	5	21	8	21	1	0	1	1	0	0	0	34
55100 2	BD6	55	100	2	55	292041	7	2014	1375	6	1969	834	45	7	6	1	16	1309	14	67	2	1	55	8	8	1	1	1	156	6	14	33	2	1	1	1	2	5	21	996	21	1	0	1	1	0	0	0	34
55 22 2	BD6	55	22	2	55	292041	7	2014	1375	5	1977	929	37	5	6	1	15	1309	14	67	2	1	55	8	8	1	1	1	59	6	14	33	2	1	1	1	2	4	21	996	22	1	0	1	1	1	1	0	34
55 26 2	BD6	55	26	2	55	292041	7	2014	1375	8	1985	1028	28	3	6	1	16	1309	14	67	2	1	55	8	8	1	1	1	59	6	14	33	2	1	1	1	2	5	21	15	11	1	0	1	1	0	0	0	34
55 3 2	BD6	55	3	2	55	292041	7	2014	1375	8	1967	812	46	7	6	1	15	1309	14	67	2	1	55	8	8	1	1	1	103	6	14	33	2	1	1	1	2	3	21	10	21	1	0	1	1	0	0	0	34
55107 3	BD6	55	107	3	55	292041	7	2014	1375	1	1994	1129	20	2	1	1	16	1309	14	67	2	1	55	8	8	1	1	1	113	6	14	33	2	0	1	1	2	5	21	7	22	1	0	1	1	0	1	0	34
55 29 2	BD6	55	29	2	55	292041	7	2014	1375	12	1970	852	43	6	6	1	15	1309	14	67	2	1	55	8	8	1	1	1	113	6	14	33	2	1	1	1	3	2	21	10	21	1	0	1	0	0	0	0	34
55 40 4	BD6	55	40	4	55	292041	7	2014	1375	5	1971	857	43	6	1	1	16	1309	14	67	2	1	55	8	8	1	1	1	160	6	14	33	2	0	1	1	2	3	97	997	97	7	7	7	7	7	7		97
55 89 2	BD6	55	89	2	55	292041	7	2014	1375	6	1970	846	44	6	1	1	16	1309	14	67	2	1	55	8	8	1	1	1	160	6	14	33	2	1	1	1	3	4	21	20	12	1	0	1	1	0	0	0	34
55111 2	BD6	55	111	2	55	292041	7	2014	1375	3	1973	879	41	6	6	1	17	1309	14	67	2	1	55	8	8	1	1	1	160	6	14	33	2	1	1	1	2	1	21	996	12	1	0	1	1	0	0	0	33
55107 2	BD6	55	107	2	55	292041	7	2014	1375	10	1967	814	46	7	6	1	16	1309	14	67	2	1	55	8	8	1	1	1	113	6	14	33	2	1	1	1	2	3	21	7	22	1	0	1	1	0	1	0	34
55 52 1	BD6	55	52	1	55	292041	7	2014	1375	1	1967	805	47	7	1	1	15	1309	14	67	2	1	55	8	8	1	1	1	156	6	14	33	2	2	1	1	2	5	21	996	21	1	0	1	1	0	0	0	34
55 3 4	BD6	55	3	4	55	292041	7	2014	1375	11	1993	1127	20	2	1	1	15	1309	14	67	2	1	55	8	8	1	1	1	103	6	14	33	2	3	1	1	2	5	21	10	21	1	0	1	1	0	0	0	34
55 7 2	BD6	55	7	2	55	292041	7	2014	1375	7	1986	1039	28	3	6	1	15	1309	14	67	2	1	55	8	8	1	1	2	103	6	14	33	2	1	1	1	3	5	21	15	21	1	0	1	1	1	0	0	34
55 18 2	BD6	55	18	2	55	292041	7	2014	1375	7	1975	907	39	5	6	1	15	1309	14	67	2	1	55	8	8	1	1	1	59	6	14	33	2	1	1	1	3	2	21	996	22	1	0	1	1	0	0	0	11
55 74 2	BD6	55	74	2	55	292041	7	2014	1375	2	1973	878	41	6	6	1	16	1309	14	67	2	1	55	8	8	1	1	1	59	6	14	33	2	1	1	1	3	4	21	996	22	1	0	1	0	0	0	0	34
56 47 2	BD6	56	47	2	56	372501	7	2014	1375	6	1994	1134	20	2	6	1	14	1309	14	67	2	1	56	8	8	1	1	1	103	1	14	33	6	1	1	1	2	4	21	5	21	1	0	1	0	1	0	0	34
56 92 2	BD6	56	92	2	56	372501	7	2014	1375	2	1966	794	48	7	6	1	14	1309	14	67	2	1	56	8	8	1	1	1	113	1	14	33	6	1	1	1	0		21	996	22	1	0	0	0	0	0	0	11
56 10 9	BD6	56	10	9	56	372501	7	2014	1375	11	1966	803	47	7	6	1	14	1309	14	67	2	1	56	8	8	1	1	1	160	1	14	33	6	8	1	1	0		21	996	23	1	0	1	0	0	0	0	11
56 81 2	BD6	56	81	2	56	372501	7	2014	1375	6	1992	1110	22	2	6	1	13	1309	14	67	2	1	56	8	8	1	1	1	156	1	14	33	6	0	1	1	3	2	21	10	23	1	0	1	0	0	0	0	11
56 62 2	BD6	56	62	2	56	372501	7	2014	1375	2	1975	902	39	5	1	1	12	1309	14	67	2	1	56	8	8	1	1	1	59	1	14	33	6	1	1	1	2	5	21	996	22	1	0	1	1	0	0	0	11
56103 2	BD6	56	103	2	56	372501	7	2014	1375	2	1969	830	45	7	6	1	13	1309	14	67	2	1	56	8	8	1	1	1	103	1	14	33	6	1	1	1	1	3	21	20	23	1	0	0	0	0	0	0	11
56107 1	BD6	56	107	1	56	372501	7	2014	1375	10	1982	994	31	4	6	1	12	1309	14	67	2	1	56	8	8	1	1	1	103	1	14	33	6	2	1	1	3	2	21	996	21	1	0	1	1	1	0	0	34
56 99 7	BD6	56	99	7	56	372501	7	2014	1375	8	1989	1076	24	2	6	1	12	1309	14	67	2	1	56	8	8	1	1	1	113	1	14	33	6	6	1	1	1	5	21	10	22	1	0	1	1	0	0	0	11
56 6 2	BD6	56	6	2	56	372501	7	2014	1375	2	1972	866	42	6	6	1	13	1309	14	67	2	1	56	8	8	1	1	1	160	1	14	33	6	1	1	1	0		21	996	23	1	0	1	0	1	0	0	11
56 2 2	BD6	56	2	2	56	372501	7	2014	1375	5	1984	1013	30	4	6	1	14	1309	14	67	2	1	56	8	8	1	1	1	160	1	14	33	6	1	1	1	1	5	21	15	22	1	0	0	0	0	0	0	34
56 66 2	BD6	56	66	2	56	372501	7	2014	1375	2	1970	842	44	6	6	1	12	1309	14	67	2	1	56	8	8	1	1	1	59	1	14	33	6	1	1	1	1	1	21	10	23	1	0	1	0	0	0	0	11
56 55 2	BD6	56	55	2	56	372501	7	2014	1375	7	1981	979	33	4	6	1	13	1309	14	67	2	1	56	8	8	1	1	1	103	1	14	33	6	1	1	1	3	4	21	996	21	1	0	1	0	0	1	0	34
56 32 1	BD6	56	32	1	56	372501	7	2014	1375	12	1973	888	40	6	6	1	13	1309	14	67	2	1	56	8	8	1	1	1	156	1	14	33	6	0	1	1	1	2	21	996	22	1	0	1	0	1	0	0	34
56 10 2	BD6	56	10	2	56	372501	7	2014	1375	2	1995	1142	19	1	6	1	14	1309	14	67	2	1	56	8	8	1	1	1	160	1	14	33	6	1	1	1	0		21	996	23	1	0	1	0	0	0	0	11
56 62 4	BD6	56	62	4	56	372501	7	2014	1375	4	1994	1132	20	2	6	1	12	1309	14	67	2	1	56	8	8	1	1	1	59	1	14	33	6	0	1	1	0		97	997	97	7	7	7	7	7	7		97
56 21 2	BD6	56	21	2	56	372501	7	2014	1375	9	1985	1029	28	3	6	1	13	1309	14	67	2	1	56	8	8	1	1	1	59	1	14	33	6	1	1	1	0		21	996	23	0	0	0	0	0	0	0	11
56 73 2	BD6	56	73	2	56	372501	7	2014	1375	3	1965	783	49	7	6	1	12	1309	14	67	2	1	56	8	8	1	1	1	160	1	14	33	6	1	1	1	2	4	21	996	23	1	0	0	0	0	0	0	11
56 51 1	BD6	56	51	1	56	372501	7	2014	1375	6	1999	1194	15	1	6	1	14	1309	14	67	2	1	56	8	8	1	1	1	103	1	14	33	6	0	1	1	2	3	21	15	21	1	0	0	1	1	1	0	11
56 96 2	BD6	56	96	2	56	372501	7	2014	1375	7	1993	1123	21	2	6	1	12	1309	14	67	2	1	56	8	8	1	1	1	113	1	14	33	6	1	1	1	1	1	21	996	23	1	0	1	0	1	0	0	11
56111 4	BD6	56	111	4	56	372501	7	2014	1375	12	1995	1152	18	1	1	1	12	1309	14	67	2	1	56	8	8	1	1	1	103	1	14	33	6	3	1	1	2	5	21	996	21	1	0	1	1	0	1	1	11
56 6 4	BD6	56	6	4	56	372501	7	2014	1375	1	1992	1105	22	2	1	1	13	1309	14	67	2	1	56	8	8	1	1	1	160	1	14	33	6	5	1	1	2	2	21	996	23	1	0	1	0	1	0	0	11
56 28 2	BD6	56	28	2	56	372501	7	2014	1375	11	1982	995	31	4	6	1	14	1309	14	67	2	1	56	8	8	1	1	1	156	1	14	33	6	1	1	1	2	1	21	30	23	1	0	0	0	1	0	0	11
56 88 2	BD6	56	88	2	56	372501	7	2014	1375	1	1982	985	32	4	6	1	12	1309	14	67	2	1	56	8	8	1	1	1	156	1	14	33	6	1	1	1	1	5	21	996	23	1	0	1	1	1	0	0	11
56111 6	BD6	56	111	6	56	372501	7	2014	1375	1	1994	1129	20	2	6	1	12	1309	14	67	2	1	56	8	8	1	1	1	103	1	14	33	6	5	1	1	2	3	21	996	21	1	0	1	1	0	1	1	11
56 99 2	BD6	56	99	2	56	372501	7	2014	1375	6	1979	954	35	5	6	1	12	1309	14	67	2	1	56	8	8	1	1	1	113	1	14	33	6	1	1	1	1	5	21	10	22	1	0	1	1	0	0	0	11
56 96 9	BD6	56	96	9	56	372501	7	2014	1375	9	1989	1077	24	2	6	1	12	1309	14	67	2	1	56	8	8	1	1	1	113	1	14	33	6	12	1	1	2	1	97	997	97	7	7	7	7	7	7		97
56 96 6	BD6	56	96	6	56	372501	7	2014	1375	8	1996	1160	17	1	6	1	12	1309	14	67	2	1	56	8	8	1	1	1	113	1	14	33	6	5	1	1	1	5	21	996	23	1	0	1	0	1	0	0	11
56 92 3	BD6	56	92	3	56	372501	7	2014	1375	6	1988	1062	26	3	6	1	14	1309	14	67	2	1	56	8	8	1	1	1	113	1	14	33	6	0	1	1	2	4	21	996	22	1	0	0	0	0	0	0	11
56 13 4	BD6	56	13	4	56	372501	7	2014	1375	2	1994	1130	20	2	6	1	14	1309	14	67	2	1	56	8	8	1	1	1	59	1	14	33	6	3	1	1	1	5	21	10	23	1	0	0	0	0	0	0	11
56 25 2	BD6	56	25	2	56	372501	7	2014	1375	10	1986	1042	27	3	6	1	14	1309	14	67	2	1	56	8	8	1	1	1	156	1	14	33	6	1	1	1	2	5	21	996	22	1	0	0	0	0	0	0	34
56 69 4	BD6	56	69	4	56	372501	7	2014	1375	8	1984	1016	29	3	6	1	13	1309	14	67	2	1	56	8	8	1	1	1	160	1	14	33	6	3	1	1	2	5	21	10	23	1	0	1	0	1	0	0	11
56 58 2	BD6	56	58	2	56	372501	7	2014	1375	3	1988	1059	26	3	1	1	14	1309	14	67	2	1	56	8	8	1	1	1	59	1	14	33	6	1	1	1	3	1	21	996	22	1	0	1	0	1	0	0	11
56 36 2	BD6	56	36	2	56	372501	7	2014	1375	11	1996	1163	17	1	1	1	14	1309	14	67	2	1	56	8	8	1	1	1	113	1	14	33	6	1	1	1	2	5	21	996	22	1	0	1	1	0	1	0	34
56 17 2	BD6	56	17	2	56	372501	7	2014	1375	4	1992	1108	22	2	6	1	13	1309	14	67	2	1	56	8	8	1	1	1	59	1	14	33	6	1	1	1	1	2	21	10	23	1	0	0	0	0	0	0	11
56 84 2	BD6	56	84	2	56	372501	7	2014	1375	3	1980	963	34	4	6	1	12	1309	14	67	2	1	56	8	8	1	1	1	156	1	14	33	6	1	1	1	2	3	21	996	23	1	0	0	0	0	0	0	11
56 77 1	BD6	56	77	1	56	372501	7	2014	1375	10	1976	922	37	5	6	1	12	1309	14	67	2	1	56	8	8	1	1	1	160	1	14	33	6	0	1	1	2	5	21	996	12	1	0	0	0	1	0	0	34
56 40 2	BD6	56	40	2	56	372501	7	2014	1375	8	1983	1004	30	4	6	1	13	1309	14	67	2	1	56	8	8	1	1	1	113	1	14	33	6	1	1	1	1	5	21	20	22	1	0	1	1	1	0	0	11
57 30 2	BD6	57	30	2	57	268420	7	2014	1375	10	1990	1090	23	2	6	1	9	1309	14	67	2	1	57	8	8	1	1	1	118	5	20	48	1	1	1	1	0		21	10	23	0	0	0	0	0	0	0	11
57 67 2	BD6	57	67	2	57	268420	7	2014	1375	12	1985	1032	28	3	6	1	10	1309	14	67	2	1	57	8	8	1	1	1	118	5	20	48	1	1	1	1	2	3	21	30	22	1	0	0	0	0	0	0	11
57 35 2	BD6	57	35	2	57	268420	7	2014	1375	5	1969	833	45	7	6	1	9	1309	14	67	2	1	57	8	8	1	1	1	148	5	20	48	1	1	1	1	0		21	20	43	0	0	0	0	0	0	0	11
57123 2	BD6	57	123	2	57	268420	7	2014	1375	2	1996	1154	18	1	6	1	10	1309	14	67	2	1	57	8	8	1	1	1	148	5	20	48	1	1	1	1	2	4	21	10	23	0	0	0	0	0	0	0	11
57137 2	BD6	57	137	2	57	268420	7	2014	1375	12	1991	1104	22	2	6	1	11	1309	14	67	2	1	57	8	8	1	1	1	87	5	20	48	1	1	1	1	1	4	21	10	23	0	0	0	0	0	0	0	11
57100 3	BD6	57	100	3	57	268420	7	2014	1375	10	1992	1114	21	2	6	1	10	1309	14	67	2	1	57	8	8	1	1	1	118	5	20	48	1	0	1	1	3	2	97	997	97	7	7	7	7	7	7		97
57 86 3	BD6	57	86	3	57	268420	7	2014	1375	6	1993	1122	21	2	6	1	10	1309	14	67	2	1	57	8	8	1	1	1	53	5	20	48	1	0	1	1	2	4	21	996	22	0	0	0	0	0	0	0	11
57127 2	BD6	57	127	2	57	268420	7	2014	1375	4	1989	1072	25	3	6	1	11	1309	14	67	2	1	57	8	8	1	1	1	118	5	20	48	1	1	1	1	2	1	21	996	23	0	0	0	0	0	0	0	11
57 72 1	BD6	57	72	1	57	268420	7	2014	1375	3	1975	903	39	5	6	1	10	1309	14	67	2	1	57	8	8	1	1	1	99	5	20	48	1	0	1	1	2	4	21	996	22	1	0	0	0	1	0	0	11
57 90 2	BD6	57	90	2	57	268420	7	2014	1375	2	1995	1142	19	1	6	1	10	1309	14	67	2	1	57	8	8	1	1	1	99	5	20	48	1	1	1	1	1	5	21	15	23	0	0	0	0	0	0	0	11
57 25 2	BD6	57	25	2	57	268420	7	2014	1375	8	1981	980	32	4	6	1	9	1309	14	67	2	1	57	8	8	1	1	1	53	5	20	48	1	1	1	1	0		21	10	43	0	0	0	0	0	0	0	11
57 21 2	BD6	57	21	2	57	268420	7	2014	1375	7	1990	1087	24	2	6	1	9	1309	14	67	2	1	57	8	8	1	1	1	118	5	20	48	1	1	1	1	1	5	21	996	22	0	0	0	0	1	0	0	11
57 63 2	BD6	57	63	2	57	268420	7	2014	1375	8	1989	1076	24	2	6	1	10	1309	14	67	2	1	57	8	8	1	1	1	87	5	20	48	1	1	1	1	1	3	21	20	23	0	0	0	0	0	0	0	11
57 49 2	BD6	57	49	2	57	268420	7	2014	1375	4	1978	940	36	5	6	1	9	1309	14	67	2	1	57	8	8	1	1	1	87	5	20	48	1	1	1	1	0		21	3	23	0	0	0	0	0	0	0	11
57 35 4	BD6	57	35	4	57	268420	7	2014	1375	11	1992	1115	21	2	6	1	9	1309	14	67	2	1	57	8	8	1	1	1	148	5	20	48	1	3	1	1	2	1	21	20	43	0	0	0	0	0	0	0	11
57118 2	BD6	57	118	2	57	268420	7	2014	1375	6	1977	930	37	5	6	1	11	1309	14	67	2	1	57	8	8	1	1	1	99	5	20	48	1	1	1	1	2	4	21	996	23	1	0	0	0	1	0	0	11
57 2 2	BD6	57	2	2	57	268420	7	2014	1375	3	1992	1107	22	2	6	1	9	1309	14	67	2	1	57	8	8	1	1	1	99	5	20	48	1	1	1	1	2	2	21	15	43	0	0	0	0	1	0	0	11
57 7 2	BD6	57	7	2	57	268420	7	2014	1375	9	1985	1029	28	3	6	1	9	1309	14	67	2	1	57	8	8	1	1	1	118	5	20	48	1	1	1	1	2	3	21	15	31	0	0	0	0	0	0	0	11
57104 6	BD6	57	104	6	57	268420	7	2014	1375	2	1995	1142	19	1	6	1	10	1309	14	67	2	1	57	8	8	1	1	1	53	5	20	48	1	0	1	1	2	5	97	997	97	7	7	7	7	7	7		97
57 58 5	BD6	57	58	5	57	268420	7	2014	1375	10	1995	1150	18	1	1	1	9	1309	14	67	2	1	57	8	8	1	1	1	53	5	20	48	1	4	1	1	3	0	21	996	22	0	0	0	0	1	0	0	34
57104 2	BD6	57	104	2	57	268420	7	2014	1375	12	1990	1092	23	2	6	1	10	1309	14	67	2	1	57	8	8	1	1	1	53	5	20	48	1	1	1	1	3	6	21	996	23	0	0	0	0	0	0	0	11
57 95 2	BD6	57	95	2	57	268420	7	2014	1375	2	1982	986	32	4	6	1	10	1309	14	67	2	1	57	8	8	1	1	1	53	5	20	48	1	1	1	1	2	4	21	20	22	0	0	0	0	1	0	0	11
57 76 2	BD6	57	76	2	57	268420	7	2014	1375	12	1984	1020	29	3	6	1	10	1309	14	67	2	1	57	8	8	1	1	1	118	5	20	48	1	1	1	1	1	3	21	996	22	1	0	0	0	1	0	0	11
57 44 2	BD6	57	44	2	57	268420	7	2014	1375	10	1967	814	46	7	6	1	10	1309	14	67	2	1	57	8	8	1	1	1	148	5	20	48	1	1	1	1	2	3	21	996	22	1	0	1	0	0	0	0	34
57 58 2	BD6	57	58	2	57	268420	7	2014	1375	5	1995	1145	19	1	1	1	9	1309	14	67	2	1	57	8	8	1	1	1	53	5	20	48	1	1	1	1	2	3	21	996	22	0	0	0	0	1	0	0	34
57 39 2	BD6	57	39	2	57	268420	7	2014	1375	7	1990	1087	24	2	6	1	9	1309	14	67	2	1	57	8	8	1	1	1	87	5	20	48	1	1	1	1	1	2	21	10	43	0	0	0	0	0	0	0	11
58113 2	BD6	58	113	2	58	338010	7	2014	1375	4	1984	1012	30	4	6	1	23	1309	14	67	2	1	58	8	8	1	1	1	53	2	20	48	6	1	1	1	0		21	31	23	0	0	0	0	0	0	0	11
58105 2	BD6	58	105	2	58	338010	7	2014	1375	10	1988	1066	25	3	6	1	23	1309	14	67	2	1	58	8	8	1	1	1	99	2	20	48	6	1	1	1	1	5	21	30	23	0	0	0	0	0	0	0	11
58 37 4	BD6	58	37	4	58	338010	7	2014	1375	5	1995	1145	19	1	1	1	21	1309	14	67	2	1	58	8	8	1	1	1	118	2	20	48	6	3	1	1	3	0	21	10	23	1	0	1	0	0	0	0	11
58 63 7	BD6	58	63	7	58	338010	7	2014	1375	2	1995	1142	19	1	6	1	21	1309	14	67	2	1	58	8	8	1	1	1	53	2	20	48	6	6	1	1	1	4	21	996	21	1	1	0	1	1	1	0	34
58 48 6	BD6	58	48	6	58	338010	7	2014	1375	7	1991	1099	23	2	6	1	21	1309	14	67	2	1	58	8	8	1	1	1	118	2	20	48	6	7	1	1	1	5	97	997	97	7	7	7	7	7	7		97
58 41 2	BD6	58	41	2	58	338010	7	2014	1375	6	1976	918	38	5	6	1	22	1309	14	67	2	1	58	8	8	1	1	2	53	2	20	48	6	1	1	1	2	1	21	996	23	1	0	0	0	0	0	0	11
58 52 2	BD6	58	52	2	58	338010	7	2014	1375	9	1985	1029	28	3	6	1	21	1309	14	67	2	1	58	8	8	1	1	1	53	2	20	48	6	1	1	1	1	4	21	20	23	1	0	0	0	0	0	0	11
58 82 2	BD6	58	82	2	58	338010	7	2014	1375	11	1984	1019	29	3	6	1	22	1309	14	67	2	1	58	8	8	1	1	1	148	2	20	48	6	1	1	1	0		21	40	23	0	0	0	0	0	0	0	11
58 48 4	BD6	58	48	4	58	338010	7	2014	1375	4	1998	1180	16	1	6	1	21	1309	14	67	2	1	58	8	8	1	1	1	118	2	20	48	6	3	1	1	2	3	21	30	23	0	0	0	0	0	0	0	11
58 90 2	BD6	58	90	2	58	338010	7	2014	1375	10	1990	1090	23	2	6	1	23	1309	14	67	2	1	58	8	8	1	1	1	148	2	20	48	6	1	1	1	1	5	21	996	22	1	0	1	0	0	0	0	34
58 79 4	BD6	58	79	4	58	338010	7	2014	1375	7	1996	1159	18	1	6	1	22	1309	14	67	2	1	58	8	8	1	1	1	87	2	20	48	6	3	1	1	3	2	21	15	23	1	0	0	0	1	0	0	34
58 63 2	BD6	58	63	2	58	338010	7	2014	1375	5	1991	1097	23	2	6	1	21	1309	14	67	2	1	58	8	8	1	1	1	53	2	20	48	6	1	1	1	3	0	21	996	21	1	1	0	1	1	1	0	34
58109 2	BD6	58	109	2	58	338010	7	2014	1375	5	1969	833	45	7	6	1	23	1309	14	67	2	1	58	8	8	1	1	1	118	2	20	48	6	1	1	1	0		21	10	23	0	0	0	0	0	0	0	11
58 25 2	BD6	58	25	2	58	338010	7	2014	1375	8	1995	1148	18	1	6	1	22	1309	14	67	2	1	58	8	8	1	1	1	118	2	20	48	6	1	1	1	2	2	21	5	22	0	0	0	0	0	0	0	11
58 37 2	BD6	58	37	2	58	338010	7	2014	1375	5	1973	881	41	6	6	1	21	1309	14	67	2	1	58	8	8	1	1	1	118	2	20	48	6	1	1	1	1	5	21	10	23	1	0	1	0	0	0	0	11
58 71 2	BD6	58	71	2	58	338010	7	2014	1375	2	1984	1010	30	4	6	1	21	1309	14	67	2	1	58	8	8	1	1	1	118	2	20	48	6	1	1	1	2	2	21	10	23	1	0	1	0	1	1	0	34
58 98 2	BD6	58	98	2	58	338010	7	2014	1375	6	1981	978	33	4	6	1	22	1309	14	67	2	1	58	8	8	1	1	1	118	2	20	48	6	1	1	1	0		21	10	23	0	0	0	0	0	0	0	11
58101 2	BD6	58	101	2	58	338010	7	2014	1375	12	1979	960	34	4	6	1	22	1309	14	67	2	1	58	8	8	1	1	1	53	2	20	48	6	1	1	1	1	5	21	30	23	0	0	0	0	0	0	0	11
58 3 2	BD6	58	3	2	58	338010	7	2014	1375	11	1972	875	41	6	6	1	21	1309	14	67	2	1	58	8	8	1	1	1	148	2	20	48	6	1	1	1	1	5	21	40	23	0	0	0	0	0	0	0	11
58 22 2	BD6	58	22	2	58	338010	7	2014	1375	7	1978	943	36	5	6	1	21	1309	14	67	2	1	58	8	8	1	1	1	87	2	20	48	6	1	1	1	0		21	5	23	1	0	1	0	0	0	0	11
58 14 6	BD6	58	14	6	58	338010	7	2014	1375	1	1987	1045	27	3	6	1	21	1309	14	67	2	1	58	8	8	1	1	1	87	2	20	48	6	0	1	1	2	4	97	997	97	7	7	7	7	7	7		97
58 29 2	BD6	58	29	2	58	338010	7	2014	1375	1	1984	1009	30	4	6	1	21	1309	14	67	2	1	58	8	8	1	1	1	53	2	20	48	6	1	1	1	0		21	10	23	0	0	0	0	0	0	0	11
58 94 2	BD6	58	94	2	58	338010	7	2014	1375	8	1988	1064	25	3	6	1	22	1309	14	67	2	1	58	8	8	1	1	1	99	2	20	48	6	1	1	1	2	5	21	15	23	1	0	0	0	1	0	0	11
58 67 2	BD6	58	67	2	58	338010	7	2014	1375	12	1969	840	44	6	6	1	21	1309	14	67	2	1	58	8	8	1	1	1	99	2	20	48	6	1	1	1	0		21	996	23	0	0	0	0	0	0	0	11
58 60 2	BD6	58	60	2	58	338010	7	2014	1375	3	1983	999	31	4	6	1	22	1309	14	67	2	1	58	8	8	1	1	1	87	2	20	48	6	1	1	1	2	2	21	20	23	1	0	1	0	1	0	0	11
58 44 2	BD6	58	44	2	58	338010	7	2014	1375	8	1979	956	34	4	6	1	21	1309	14	67	2	1	58	8	8	1	1	1	99	2	20	48	6	1	1	1	2	3	21	996	23	1	0	0	0	0	0	0	11
58109 4	BD6	58	109	4	58	338010	7	2014	1375	1	1999	1189	15	1	6	1	23	1309	14	67	2	1	58	8	8	1	1	1	118	2	20	48	6	3	1	1	1	5	21	10	23	0	0	0	0	0	0	0	11
58 18 2	BD6	58	18	2	58	338010	7	2014	1375	2	1989	1070	25	3	6	1	21	1309	14	67	2	1	58	8	8	1	1	1	148	2	20	48	6	1	1	1	1	5	21	20	23	0	0	0	0	0	0	0	11
58101 3	BD6	58	101	3	58	338010	7	2014	1375	10	1996	1162	17	1	6	1	22	1309	14	67	2	1	58	8	8	1	1	1	53	2	20	48	6	6	1	1	2	3	21	30	23	0	0	0	0	0	0	0	11
58 6 2	BD6	58	6	2	58	338010	7	2014	1375	2	1985	1022	29	3	6	1	21	1309	14	67	2	1	58	8	8	1	1	1	87	2	20	48	6	1	1	1	1	1	21	20	23	1	0	0	0	0	0	0	11
58 75 4	BD6	58	75	4	58	338010	7	2014	1375	12	1979	960	34	4	6	1	22	1309	14	67	2	1	58	8	8	1	1	1	148	2	20	48	6	3	1	1	1	5	21	40	23	1	0	1	0	0	0	0	11
59 54 2	BD6	59	54	2	59	255281	9	2014	1377	10	1978	946	35	5	6	1	15	1309	12	69	2	1	59	8	8	1	1	1	88	2	21	44	3	1	1	1	2	2	21	10	22	1	0	1	1	0	0	0	11
59108 3	BD6	59	108	3	59	255281	9	2014	1377	9	1988	1065	26	3	1	1	15	1309	12	69	2	1	59	8	8	1	1	1	159	2	21	44	3	0	1	1	3	2	21	20	12	1	0	1	1	0	0	0	34
59 1 1	BD6	59	1	1	59	255281	9	2014	1377	5	1968	821	46	7	6	1	16	1309	12	69	2	1	59	8	8	1	1	1	147	2	21	44	3	0	1	1	2	3	21	10	22	1	0	1	1	0	0	0	34
59 39 1	BD6	59	39	1	59	255281	9	2014	1377	3	1988	1059	26	3	6	1	14	1309	12	69	2	1	59	8	8	1	1	1	88	2	21	44	3	0	1	1	3	2	21	10	12	1	0	1	1	0	0	0	34
59 43 1	BD6	59	43	1	59	255281	9	2014	1377	1	1971	853	43	6	1	1	15	1309	12	69	2	1	59	8	8	1	1	1	63	2	21	44	3	0	1	1	2	2	21	25	11	1	0	1	0	1	0	0	34
59 27 2	BD6	59	27	2	59	255281	9	2014	1377	8	1987	1052	27	3	1	1	14	1309	12	69	2	1	59	8	8	1	1	1	147	2	21	44	3	1	1	1	3	5	21	10	21	1	0	0	0	0	0	0	34
59 70 4	BD6	59	70	4	59	255281	9	2014	1377	3	1987	1047	27	3	1	1	15	1309	12	69	2	1	59	8	8	1	1	1	147	2	21	44	3	3	1	1	2	5	21	10	22	1	0	1	1	0	1	0	34
59 54 4	BD6	59	54	4	59	255281	9	2014	1377	7	1998	1183	16	1	6	1	15	1309	12	69	2	1	59	8	8	1	1	1	88	2	21	44	3	3	1	1	2	2	21	10	22	1	0	1	1	0	0	0	11
59 16 1	BD6	59	16	1	59	255281	9	2014	1377	7	1987	1051	27	3	6	1	14	1309	12	69	2	1	59	8	8	1	1	1	130	2	21	44	3	0	1	1	2	5	21	15	12	1	0	0	0	0	0	0	34
59108 2	BD6	59	108	2	59	255281	9	2014	1377	12	1967	816	46	7	6	1	15	1309	12	69	2	1	59	8	8	1	1	1	159	2	21	44	3	1	1	1	2	3	21	20	12	1	0	1	1	0	0	0	34
59112 2	BD6	59	112	2	59	255281	9	2014	1377	5	1992	1109	22	2	6	1	16	1309	12	69	2	1	59	8	8	1	1	1	159	2	21	44	3	1	1	1	3	2	21	20	12	1	0	0	1	0	0	0	34
59 89 2	BD6	59	89	2	59	255281	9	2014	1377	9	1983	1005	31	4	1	1	15	1309	12	69	2	1	59	8	8	1	1	1	130	2	21	44	3	1	1	1	3	4	21	10	14	1	0	1	1	0	1	0	34
59 47 1	BD6	59	47	1	59	255281	9	2014	1377	6	1982	990	32	4	6	1	14	1309	12	69	2	1	59	8	8	1	1	1	63	2	21	44	3	0	1	1	2	5	21	10	22	1	0	1	1	0	0	0	34
59 77 2	BD6	59	77	2	59	255281	9	2014	1377	6	1966	798	48	7	6	1	15	1309	12	69	2	1	59	8	8	1	1	1	88	2	21	44	3	1	1	1	2	5	21	10	12	1	0	1	1	1	0	0	34
59 66 7	BD6	59	66	7	59	255281	9	2014	1377	9	1986	1041	28	3	6	1	16	1309	12	69	2	1	59	8	8	1	1	1	63	2	21	44	3	0	1	1	0		21	15	12	1	0	1	1	1	1	0	34
59 1 4	BD6	59	1	4	59	255281	9	2014	1377	9	1995	1149	19	1	1	1	16	1309	12	69	2	1	59	8	8	1	1	1	147	2	21	44	3	0	1	1	3	2	97	997	97	7	7	7	7	7	7		97
59 20 4	BD6	59	20	4	59	255281	9	2014	1377	2	1988	1058	26	3	1	1	14	1309	12	69	2	1	59	8	8	1	1	1	159	2	21	44	3	0	1	1	3	2	97	997	97	7	7	7	7	7	7		97
59 81 2	BD6	59	81	2	59	255281	9	2014	1377	9	1973	885	41	6	6	1	16	1309	12	69	2	1	59	8	8	1	1	1	63	2	21	44	3	1	1	1	2	3	21	10	12	1	0	1	1	0	0	0	34
59 8 5	BD6	59	8	5	59	255281	9	2014	1377	8	1990	1088	24	2	6	1	14	1309	12	69	2	1	59	8	8	1	1	1	88	2	21	44	3	4	1	1	3	2	21	10	13	1	0	1	1	0	0	0	34
59104 2	BD6	59	104	2	59	255281	9	2014	1377	1	1978	937	36	5	6	1	16	1309	12	69	2	1	59	8	8	1	1	1	88	2	21	44	3	1	1	1	2	5	21	10	22	1	0	0	0	1	0	0	34
59 20 1	BD6	59	20	1	59	255281	9	2014	1377	9	1982	993	32	4	6	1	14	1309	12	69	2	1	59	8	8	1	1	1	159	2	21	44	3	0	1	1	3	2	21	10	13	1	0	1	1	0	1	0	34
59 31 2	BD6	59	31	2	59	255281	9	2014	1377	9	1966	801	48	7	6	1	14	1309	12	69	2	1	59	8	8	1	1	1	130	2	21	44	3	3	1	1	0		21	12	23	1	0	1	0	0	0	0	34
59 4 2	BD6	59	4	2	59	255281	9	2014	1377	9	1980	969	34	4	6	1	14	1309	12	69	2	1	59	8	8	1	1	1	159	2	21	44	3	1	1	1	3	0	21	10	13	1	0	1	1	0	0	0	34
59 66 4	BD6	59	66	4	59	255281	9	2014	1377	4	1989	1072	25	3	6	1	16	1309	12	69	2	1	59	8	8	1	1	1	63	2	21	44	3	3	1	1	3	2	21	15	12	1	0	1	1	1	1	0	34
59 62 2	BD6	59	62	2	59	255281	9	2014	1377	10	1985	1030	28	3	6	1	15	1309	12	69	2	1	59	8	8	1	1	1	159	2	21	44	3	1	1	1	2	2	21	20	22	1	0	1	0	0	1	0	11
59 82 1	BD6	59	82	1	59	255281	9	2014	1377	2	1974	890	40	6	6	1	16	1309	12	69	2	1	59	8	8	1	1	1	159	2	21	44	3	0	1	1	2	1	21	15	13	1	0	0	0	0	0	0	34
59 24 2	BD6	59	24	2	59	255281	9	2014	1377	1	1966	793	48	7	6	1	14	1309	12	69	2	1	59	8	8	1	1	1	63	2	21	44	3	1	1	1	2	5	21	15	12	1	0	1	1	0	0	0	34
59 73 2	BD6	59	73	2	59	255281	9	2014	1377	2	1987	1046	27	3	6	1	15	1309	12	69	2	1	59	8	8	1	1	1	130	2	21	44	3	1	1	1	2	5	21	15	12	1	0	1	1	0	0	0	34
59 12 2	BD6	59	12	2	59	255281	9	2014	1377	1	1989	1069	25	3	6	1	15	1309	12	69	2	1	59	8	8	1	1	1	63	2	21	44	3	1	1	1	2	3	21	10	21	1	0	1	1	0	0	0	34
59 50 2	BD6	59	50	2	59	255281	9	2014	1377	11	1990	1091	23	2	6	1	14	1309	12	69	2	1	59	8	8	1	1	1	130	2	21	44	3	1	1	1	3	2	21	15	23	1	0	1	1	0	0	0	34
59 58 2	BD6	59	58	2	59	255281	9	2014	1377	9	1968	825	46	7	6	1	14	1309	12	69	2	1	59	8	8	1	1	1	147	2	21	44	3	1	1	1	1	2	21	10	22	1	0	0	0	0	0	0	11
59 93 1	BD6	59	93	1	59	255281	9	2014	1377	11	1984	1019	29	3	6	1	15	1309	12	69	2	1	59	8	8	1	1	1	147	2	21	44	3	0	1	1	2	1	21	10	22	1	0	1	1	0	0	0	34
59 1 2	BD6	59	1	2	59	255281	9	2014	1377	5	1989	1073	25	3	1	1	16	1309	12	69	2	1	59	8	8	1	1	1	147	2	21	44	3	0	1	1	3	4	21	10	22	1	0	1	1	0	0	0	34
59100 1	BD6	59	100	1	59	255281	9	2014	1377	12	1978	948	35	5	1	1	16	1309	12	69	2	1	59	8	8	1	1	1	130	2	21	44	3	0	1	1	3	4	21	10	12	1	0	1	1	0	0	0	33
60 51 2	BD6	60	51	2	60	306766	8	2014	1376	1	1977	925	37	5	1	1	16	1309	13	68	2	1	60	8	8	1	1	1	161	2	11	46	5	1	1	1	3	6	21	996	12	1	0	1	1	0	1	0	34
60 5 3	BD6	60	5	3	60	306766	8	2014	1376	11	1989	1079	24	2	1	1	15	1309	13	68	2	1	60	8	8	1	1	1	129	2	11	46	5	0	1	1	3	6	21	996	12	1	0	1	1	0	0	0	34
60 45 2	BD6	60	45	2	60	306766	8	2014	1376	4	1970	844	44	6	6	1	16	1309	13	68	2	1	60	8	8	1	1	1	129	2	11	46	5	1	1	1	2	5	21	996	21	1	0	1	1	0	1	0	34
60 37 2	BD6	60	37	2	60	306766	8	2014	1376	1	1971	853	43	6	1	1	15	1309	13	68	2	1	60	8	8	1	1	1	129	2	11	46	5	1	1	1	3	2	21	996	12	1	0	1	1	0	1	0	34
60 39 1	BD6	60	39	1	60	306766	8	2014	1376	5	1969	833	45	7	6	1	15	1309	13	68	2	1	60	8	8	1	1	1	161	2	11	46	5	0	1	1	1	5	21	996	21	1	0	1	1	0	0	0	34
60 7 2	BD6	60	7	2	60	306766	8	2014	1376	7	1976	919	38	5	6	1	15	1309	13	68	2	1	60	8	8	1	1	1	66	2	11	46	5	1	1	1	2	3	21	6	22	1	0	1	1	1	0	0	34
60 55 2	BD6	60	55	2	60	306766	8	2014	1376	5	1973	881	41	6	6	1	17	1309	13	68	2	1	60	8	8	1	1	1	81	2	11	46	5	1	1	1	3	0	21	5	12	1	0	1	1	0	1	0	34
60 9 2	BD6	60	9	2	60	306766	8	2014	1376	2	1986	1034	28	3	6	1	16	1309	13	68	2	1	60	8	8	1	1	1	161	2	11	46	5	1	1	1	2	1	21	996	12	1	1	1	1	0	0	0	34
60 19 1	BD6	60	19	1	60	306766	8	2014	1376	10	1978	946	35	5	6	1	15	1309	13	68	2	1	60	8	8	1	1	1	161	2	11	46	5	0	1	1	2	5	21	996	21	1	0	1	1	0	0	0	34
60 17 2	BD6	60	17	2	60	306766	8	2014	1376	1	1980	961	34	4	1	1	15	1309	13	68	2	1	60	8	8	1	1	1	129	2	11	46	5	1	1	1	3	4	21	996	12	1	0	1	1	0	1	0	34
60 41 4	BD6	60	41	4	60	306766	8	2014	1376	10	1988	1066	25	3	1	1	15	1309	13	68	2	1	60	8	8	1	1	1	73	2	11	46	5	3	1	1	3	4	21	8	12	1	0	1	1	0	1	0	34
60 5 2	BD6	60	5	2	60	306766	8	2014	1376	1	1969	829	45	7	6	1	15	1309	13	68	2	1	60	8	8	1	1	1	129	2	11	46	5	1	1	1	3	2	21	996	12	1	0	1	1	0	0	0	34
60 57 2	BD6	60	57	2	60	306766	8	2014	1376	12	1980	972	33	4	1	1	17	1309	13	68	2	1	60	8	8	1	1	1	161	2	11	46	5	1	1	1	3	6	21	996	12	1	0	1	1	0	1	0	34
60 47 4	BD6	60	47	4	60	306766	8	2014	1376	5	1971	857	43	6	1	1	17	1309	13	68	2	1	60	8	8	1	1	2	66	2	11	46	5	3	1	1	3	6	21	996	21	1	0	1	1	0	1	0	34
60 23 2	BD6	60	23	2	60	306766	8	2014	1376	1	1987	1045	27	3	6	1	15	1309	13	68	2	1	60	8	8	1	1	1	81	2	11	46	5	1	1	1	2	5	21	996	12	1	0	1	1	0	1	0	34
60 21 2	BD6	60	21	2	60	306766	8	2014	1376	6	1981	978	33	4	1	1	15	1309	13	68	2	1	60	8	8	1	1	1	73	2	11	46	5	1	1	1	3	2	21	996	12	1	0	1	1	0	1	0	34
60 27 2	BD6	60	27	2	60	306766	8	2014	1376	10	1964	778	49	7	6	1	15	1309	13	68	2	1	60	8	8	1	1	1	161	2	11	46	5	1	1	1	2	2	21	996	22	1	0	1	0	0	0	0	34
60 31 2	BD6	60	31	2	60	306766	8	2014	1376	3	1994	1131	20	2	6	1	16	1309	13	68	2	1	60	8	8	1	1	1	81	2	11	46	5	1	1	1	1	5	21	10	23	1	0	1	0	0	0	0	34
60 43 2	BD6	60	43	2	60	306766	8	2014	1376	5	1979	953	35	5	6	1	15	1309	13	68	2	1	60	8	8	1	1	1	81	2	11	46	5	1	1	1	3	6	21	6	12	1	0	1	1	0	1	0	34
60 47 8	BD6	60	47	8	60	306766	8	2014	1376	9	1981	981	32	4	1	1	17	1309	13	68	2	1	60	8	8	1	1	2	66	2	11	46	5	7	1	1	3	6	21	996	21	1	0	1	1	0	1	0	34
60 13 2	BD6	60	13	2	60	306766	8	2014	1376	6	1975	906	39	5	6	1	15	1309	13	68	2	1	60	8	8	1	1	1	66	2	11	46	5	1	1	1	2	4	21	30	21	1	0	1	0	0	0	0	34
60 15 2	BD6	60	15	2	60	306766	8	2014	1376	3	1992	1107	22	2	6	1	16	1309	13	68	2	1	60	8	8	1	1	1	81	2	11	46	5	1	1	1	1	4	21	996	23	1	0	0	0	0	0	0	34
60 35 2	BD6	60	35	2	60	306766	8	2014	1376	11	1972	875	41	6	6	1	16	1309	13	68	2	1	60	8	8	1	1	1	66	2	11	46	5	1	1	1	2	5	21	15	22	1	0	1	0	1	0	0	34
60 59 2	BD6	60	59	2	60	306766	8	2014	1376	1	1977	925	37	5	1	1	16	1309	13	68	2	1	60	8	8	1	1	1	129	2	11	46	5	1	1	1	3	6	21	996	12	1	0	1	1	0	0	0	34
60 3 4	BD6	60	3	4	60	306766	8	2014	1376	1	1986	1033	28	3	1	1	15	1309	13	68	2	1	60	8	8	1	1	1	73	2	11	46	5	3	1	1	3	6	21	996	12	1	0	1	1	0	1	0	34
60 57 6	BD6	60	57	6	60	306766	8	2014	1376	11	1987	1055	26	3	1	1	17	1309	13	68	2	1	60	8	8	1	1	1	161	2	11	46	5	0	1	1	3	6	21	996	12	1	0	1	1	0	1	0	34
60 53 2	BD6	60	53	2	60	306766	8	2014	1376	10	1979	958	34	4	1	1	17	1309	13	68	2	1	60	8	8	1	1	1	66	2	11	46	5	1	1	1	3	6	21	5	12	1	0	1	1	0	0	0	34
60 33 4	BD6	60	33	4	60	306766	8	2014	1376	5	1996	1157	18	1	1	1	16	1309	13	68	2	1	60	8	8	1	1	2	73	2	11	46	5	3	1	1	2	3	21	10	12	1	0	1	0	1	0	0	34
60 7 4	BD6	60	7	4	60	306766	8	2014	1376	5	1992	1109	22	2	1	1	15	1309	13	68	2	1	60	8	8	1	1	1	66	2	11	46	5	0	1	1	3	2	97	997	97	7	7	7	7	7	7		97
60 49 2	BD6	60	49	2	60	306766	8	2014	1376	2	1974	890	40	6	6	1	17	1309	13	68	2	1	60	8	8	1	1	1	73	2	11	46	5	1	1	1	2	5	21	996	12	1	0	0	1	0	0	0	34
61 81 3	BD6	61	81	3	61	405613	8	2014	1376	2	1989	1070	25	3	6	1	28	1309	13	68	2	1	61	8	8	1	1	1	73	2	11	46	3	2	1	1	1	5	21	3	43	1	0	1	0	0	0	0	11
61 84 7	BD6	61	84	7	61	405613	8	2014	1376	10	1979	958	34	4	1	1	28	1309	13	68	2	1	61	8	8	1	1	1	81	2	11	46	3	0	1	1	2	5	97	997	97	7	7	7	7	7	7		97
61 21 2	BD6	61	21	2	61	405613	8	2014	1376	8	1970	848	44	6	6	1	29	1309	13	68	2	1	61	8	8	1	1	1	73	2	11	46	3	1	1	1	0		21	30	23	1	0	1	0	0	0	0	11
61 84 2	BD6	61	84	2	61	405613	8	2014	1376	8	1984	1016	30	4	6	1	28	1309	13	68	2	1	61	8	8	1	1	1	81	2	11	46	3	1	1	1	2	5	21	996	23	1	0	1	1	0	0	0	34
61 51 4	BD6	61	51	4	61	405613	8	2014	1376	10	1994	1138	19	1	6	1	28	1309	13	68	2	1	61	8	8	1	1	1	81	2	11	46	3	3	1	1	1	5	21	40	23	0	0	0	0	0	0	0	11
61 54 2	BD6	61	54	2	61	405613	8	2014	1376	9	1986	1041	27	3	6	1	28	1309	13	68	2	1	61	8	8	1	1	1	161	2	11	46	3	1	1	1	1	5	21	10	22	0	0	0	0	0	0	0	11
61 3 2	BD6	61	3	2	61	405613	8	2014	1376	4	1984	1012	30	4	6	1	30	1309	13	68	2	1	61	8	8	1	1	1	73	2	11	46	3	1	1	1	1	2	21	15	43	0	0	0	0	0	0	0	11
61 30 1	BD6	61	30	1	61	405613	8	2014	1376	10	1987	1054	26	3	6	1	30	1309	13	68	2	1	61	8	8	1	1	1	129	2	11	46	3	2	1	1	3	0	21	996	23	1	0	0	0	0	0	0	11
61 69 2	BD6	61	69	2	61	405613	8	2014	1376	10	1971	862	42	6	6	1	28	1309	13	68	2	1	61	8	8	1	1	1	161	2	11	46	3	1	1	1	0		21	60	23	0	0	0	0	0	0	0	11
61 57 2	BD6	61	57	2	61	405613	8	2014	1376	12	1983	1008	30	4	6	1	28	1309	13	68	2	1	61	8	8	1	1	1	66	2	11	46	3	1	1	1	0		21	10	23	0	0	1	0	0	0	0	11
61 48 2	BD6	61	48	2	61	405613	8	2014	1376	8	1972	872	42	6	6	1	29	1309	13	68	2	1	61	8	8	1	1	1	73	2	11	46	3	1	1	1	1	2	21	20	23	0	0	0	0	0	0	0	11
61 78 1	BD6	61	78	1	61	405613	8	2014	1376	11	1984	1019	29	3	6	1	28	1309	13	68	2	1	61	8	8	1	1	1	129	2	11	46	3	2	1	1	3	0	21	10	23	1	0	0	0	0	0	0	11
61 9 4	BD6	61	9	4	61	405613	8	2014	1376	9	1997	1173	16	1	6	1	29	1309	13	68	2	1	61	8	8	1	1	1	161	2	11	46	3	3	1	1	1	5	21	5	23	1	0	0	0	1	0	0	11
61 9 2	BD6	61	9	2	61	405613	8	2014	1376	11	1967	815	46	7	6	1	29	1309	13	68	2	1	61	8	8	1	1	1	161	2	11	46	3	1	1	1	1	4	21	5	23	1	0	0	0	1	0	0	11
61 75 2	BD6	61	75	2	61	405613	8	2014	1376	2	1991	1094	23	2	6	1	30	1309	13	68	2	1	61	8	8	1	1	1	161	2	11	46	3	1	1	1	1	4	21	50	23	0	0	1	0	0	0	0	11
61 39 2	BD6	61	39	2	61	405613	8	2014	1376	10	1991	1102	22	2	6	1	29	1309	13	68	2	1	61	8	8	1	1	1	161	2	11	46	3	1	1	1	2	2	21	60	22	0	0	1	0	0	0	0	11
61 6 2	BD6	61	6	2	61	405613	8	2014	1376	10	1967	814	46	7	6	1	29	1309	13	68	2	1	61	8	8	1	1	1	81	2	11	46	3	1	1	1	1	5	21	20	23	1	0	1	0	0	0	0	11
61 42 2	BD6	61	42	2	61	405613	8	2014	1376	9	1997	1173	16	1	6	1	30	1309	13	68	2	1	61	8	8	1	1	1	66	2	11	46	3	1	1	1	2	2	21	30	23	0	0	0	0	0	0	0	11
61 63 2	BD6	61	63	2	61	405613	8	2014	1376	5	1985	1025	29	3	6	1	28	1309	13	68	2	1	61	8	8	1	1	1	73	2	11	46	3	1	1	1	1	2	21	20	23	0	0	0	0	1	0	0	11
61 72 2	BD6	61	72	2	61	405613	8	2014	1376	8	1993	1124	21	2	6	1	28	1309	13	68	2	1	61	8	8	1	1	1	66	2	11	46	3	1	1	1	1	3	21	60	23	0	0	0	0	0	0	0	11
61 45 2	BD6	61	45	2	61	405613	8	2014	1376	5	1991	1097	23	2	6	1	28	1309	13	68	2	1	61	8	8	1	1	1	129	2	11	46	3	1	1	1	1	4	21	40	23	0	0	0	0	1	0	0	11
61 87 2	BD6	61	87	2	61	405613	8	2014	1376	10	1990	1090	23	2	6	1	28	1309	13	68	2	1	61	8	8	1	1	1	66	2	11	46	3	1	1	1	1	2	21	10	23	0	0	0	0	0	0	0	11
61 69 4	BD6	61	69	4	61	405613	8	2014	1376	7	1990	1087	24	2	6	1	28	1309	13	68	2	1	61	8	8	1	1	1	161	2	11	46	3	3	1	1	1	2	21	60	23	0	0	0	0	0	0	0	11
61 15 2	BD6	61	15	2	61	405613	8	2014	1376	10	1982	994	31	4	6	1	29	1309	13	68	2	1	61	8	8	1	1	1	129	2	11	46	3	1	1	1	3	2	21	10	12	1	0	1	0	0	0	0	34
61 51 2	BD6	61	51	2	61	405613	8	2014	1376	11	1970	851	43	6	6	1	28	1309	13	68	2	1	61	8	8	1	1	1	81	2	11	46	3	1	1	1	0		21	40	23	0	0	0	0	0	0	0	11
62 18 2	BD6	62	18	2	62	250035	8	2014	1376	1	1985	1021	29	3	6	1	21	1309	13	68	2	1	62	8	8	1	1	1	100	5	13	44	7	1	1	1	1	5	21	996	22	1	0	1	0	0	0	0	11
62 34 3	BD6	62	34	3	62	250035	8	2014	1376	7	1993	1123	21	2	3	1	21	1309	13	68	2	1	62	8	8	1	1	1	136	5	13	44	7	0	1	1	3	2	21	5	22	1	0	0	0	0	0	0	11
62 54 4	BD6	62	54	4	62	250035	8	2014	1376	10	1994	1138	19	1	6	1	21	1309	13	68	2	1	62	8	8	1	1	1	100	5	13	44	7	3	1	1	2	1	21	996	22	1	0	0	0	0	0	0	11
62 1 7	BD6	62	1	7	62	250035	8	2014	1376	10	1996	1162	17	1	1	1	21	1309	13	68	2	1	62	8	8	1	1	1	82	5	13	44	7	0	1	1	2	5	21	996	12	1	0	1	1	0	1	0	34
62 38 2	BD6	62	38	2	62	250035	8	2014	1376	3	1987	1047	27	3	6	1	21	1309	13	68	2	1	62	8	8	1	1	1	100	5	13	44	7	1	1	1	1	5	21	20	22	1	0	0	0	0	0	0	11
62 5 2	BD6	62	5	2	62	250035	8	2014	1376	8	1974	896	40	6	6	1	21	1309	13	68	2	1	62	8	8	1	1	1	120	5	13	44	7	1	1	1	2	4	21	996	22	1	0	1	0	0	0	0	11
62 82 2	BD6	62	82	2	62	250035	8	2014	1376	2	1967	806	47	7	6	1	23	1309	13	68	2	1	62	8	8	1	1	1	82	5	13	44	7	1	1	1	0		21	996	23	0	0	0	0	1	0	0	11
62 86 2	BD6	62	86	2	62	250035	8	2014	1376	9	1971	861	42	6	6	1	22	1309	13	68	2	1	62	8	8	1	1	1	120	5	13	44	7	1	1	1	0		21	8	21	1	0	0	0	0	0	0	11
62 50 2	BD6	62	50	2	62	250035	8	2014	1376	2	1990	1082	24	2	6	1	21	1309	13	68	2	1	62	8	8	1	1	1	56	5	13	44	7	1	1	1	2	1	21	996	22	1	0	1	0	0	0	0	11
62 26 2	BD6	62	26	2	62	250035	8	2014	1376	10	1982	994	31	4	6	1	21	1309	13	68	2	1	62	8	8	1	1	1	120	5	13	44	7	1	1	1	2	2	21	20	22	1	0	1	0	0	0	0	11
62 34 5	BD6	62	34	5	62	250035	8	2014	1376	1	1995	1141	19	1	3	1	21	1309	13	68	2	1	62	8	8	1	1	1	136	5	13	44	7	0	1	1	3	2	21	5	22	1	0	0	0	0	0	0	11
62 34 2	BD6	62	34	2	62	250035	8	2014	1376	6	1966	798	48	7	6	1	21	1309	13	68	2	1	62	8	8	1	1	1	136	5	13	44	7	1	1	1	1	5	21	5	22	1	0	0	0	0	0	0	11
62 90 2	BD6	62	90	2	62	250035	8	2014	1376	10	1978	946	35	5	1	1	22	1309	13	68	2	1	62	8	8	1	1	1	56	5	13	44	7	1	1	1	3	6	21	996	12	1	0	1	1	0	1	0	33
62 98 2	BD6	62	98	2	62	250035	8	2014	1376	3	1991	1095	23	2	6	1	23	1309	13	68	2	1	62	8	8	1	1	2	100	5	13	44	7	1	1	1	1	5	21	7	12	1	0	1	0	0	0	0	34
62 62 1	BD6	62	62	1	62	250035	8	2014	1376	11	1976	923	37	5	1	1	22	1309	13	68	2	1	62	8	8	1	1	1	136	5	13	44	7	0	1	1	3	2	21	996	21	1	0	1	1	1	0	0	34
62114 4	BD6	62	114	4	62	250035	8	2014	1376	7	1992	1111	22	2	6	1	23	1309	13	68	2	1	62	8	8	1	1	1	120	5	13	44	7	3	1	1	1	2	21	8	21	1	0	1	0	0	0	0	11
62 46 2	BD6	62	46	2	62	250035	8	2014	1376	3	1984	1011	30	4	6	1	21	1309	13	68	2	1	62	8	8	1	1	1	120	5	13	44	7	1	1	1	2	4	21	996	12	1	0	1	1	1	0	0	11
62 22 2	BD6	62	22	2	62	250035	8	2014	1376	12	1986	1044	27	3	6	1	21	1309	13	68	2	1	62	8	8	1	1	1	182	5	13	44	7	1	1	1	1	5	21	996	23	0	0	0	0	0	0	0	11
62110 2	BD6	62	110	2	62	250035	8	2014	1376	8	1996	1160	18	1	6	1	23	1309	13	68	2	1	62	8	8	1	1	1	100	5	13	44	7	1	1	1	2	4	21	5	21	1	0	1	0	0	0	0	11
62 94 2	BD6	62	94	2	62	250035	8	2014	1376	4	1980	964	34	4	3	1	23	1309	13	68	2	1	62	8	8	1	1	1	136	5	13	44	7	1	1	1	3	0	21	996	12	1	0	1	1	1	1	0	34
62 9 2	BD6	62	9	2	62	250035	8	2014	1376	2	1981	974	33	4	6	1	21	1309	13	68	2	1	62	8	8	1	1	1	56	5	13	44	7	1	1	1	3	2	21	996	21	1	0	1	1	1	1	0	34
62 42 3	BD6	62	42	3	62	250035	8	2014	1376	4	1998	1180	16	1	6	1	21	1309	13	68	2	1	62	8	8	1	1	1	182	5	13	44	7	2	1	1	2	4	21	10	22	1	0	1	1	0	0	0	11
62102 2	BD6	62	102	2	62	250035	8	2014	1376	8	1986	1040	28	3	6	1	22	1309	13	68	2	1	62	8	8	1	1	1	56	5	13	44	7	1	1	1	1	5	21	996	21	1	0	0	0	0	0	0	11
62 42 6	BD6	62	42	6	62	250035	8	2014	1376	11	1991	1103	22	2	6	1	21	1309	13	68	2	1	62	8	8	1	1	1	82	5	13	44	7	0	1	1	2	4	21	10	22	1	0	1	1	0	0	0	11
62 30 2	BD6	62	30	2	62	250035	8	2014	1376	12	1987	1056	26	3	6	1	21	1309	13	68	2	1	62	8	8	1	1	1	56	5	13	44	7	1	1	1	2	4	21	5	31	0	0	0	0	0	0	0	11
62 98 5	BD6	62	98	5	62	250035	8	2014	1376	11	1991	1103	22	2	6	1	22	1309	13	68	2	1	62	8	8	1	1	1	100	5	13	44	7	0	1	1	1	4	97	997	97	7	7	7	7	7	7		97
62106 2	BD6	62	106	2	62	250035	8	2014	1376	2	1984	1010	30	4	6	1	22	1309	13	68	2	1	62	8	8	1	1	1	82	5	13	44	7	1	1	1	2	2	21	20	22	1	0	1	0	0	0	0	11
62118 2	BD6	62	118	2	62	250035	8	2014	1376	7	1990	1087	24	2	3	1	22	1309	13	68	2	1	62	8	8	1	1	1	136	5	13	44	7	1	1	1	1	5	21	6	22	0	0	0	0	0	0	0	11
62 1 4	BD6	62	1	4	62	250035	8	2014	1376	3	1987	1047	27	3	6	1	21	1309	13	68	2	1	62	8	8	1	1	1	82	5	13	44	7	3	1	1	2	5	21	996	12	1	0	1	1	0	1	0	34
63 61 2	BD6	63	61	2	63	268420	9	2014	1377	11	1978	947	35	5	6	1	29	1309	12	69	2	1	63	8	8	1	1	1	159	2	21	44	5	1	1	1	2	2	21	5	22	1	0	0	0	0	0	0	11
63 51 2	BD6	63	51	2	63	268420	9	2014	1377	1	1972	865	42	6	6	1	30	1309	12	69	2	1	63	8	8	1	1	1	130	2	21	44	5	1	1	1	1	5	21	996	23	1	0	1	0	1	0	0	11
63 16 2	BD6	63	16	2	63	268420	9	2014	1377	12	1974	900	39	5	6	1	29	1309	12	69	2	1	63	8	8	1	1	1	130	2	21	44	5	1	1	1	2	4	21	25	22	1	0	0	0	1	0	0	11
63 54 2	BD6	63	54	2	63	268420	9	2014	1377	2	1966	794	48	7	6	1	30	1309	12	69	2	1	63	8	8	1	1	1	63	2	21	44	5	1	1	1	1	2	21	996	22	1	0	1	1	0	0	0	11
63 65 1	BD6	63	65	1	63	268420	9	2014	1377	10	1973	886	40	6	6	1	29	1309	12	69	2	1	63	8	8	1	1	1	63	2	21	44	5	0	1	1	2	4	21	20	23	1	0	0	0	0	0	0	11
63 23 3	BD6	63	23	3	63	268420	9	2014	1377	2	1992	1106	22	2	6	1	29	1309	12	69	2	1	63	8	8	1	1	1	130	2	21	44	5	0	1	1	2	3	21	996	22	1	0	0	0	0	0	0	11
63 26 2	BD6	63	26	2	63	268420	9	2014	1377	3	1987	1047	27	3	6	1	29	1309	12	69	2	1	63	8	8	1	1	1	88	2	21	44	5	1	1	1	2	5	21	10	22	1	0	1	0	0	0	0	11
63 79 1	BD6	63	79	1	63	268420	10	2014	1378	10	1981	982	33	4	6	1	1	1309	11	70	2	1	63	8	8	1	1	1	147	2	21	44	5	0	1	1	1	5	21	10	22	1	0	0	0	0	0	0	11
63 68 2	BD6	63	68	2	63	268420	9	2014	1377	1	1980	961	34	4	6	1	30	1309	12	69	2	1	63	8	8	1	1	1	147	2	21	44	5	1	1	1	1	5	21	10	23	0	0	0	0	1	0	0	11
63 5 2	BD6	63	5	2	63	268420	9	2014	1377	9	1976	921	38	5	6	1	29	1309	12	69	2	1	63	8	8	1	1	1	63	2	21	44	5	1	1	1	2	4	21	996	22	1	1	1	1	0	1	0	34
63 37 2	BD6	63	37	2	63	268420	9	2014	1377	5	1978	941	36	5	6	1	30	1309	12	69	2	1	63	8	8	1	1	1	147	2	21	44	5	1	1	1	2	3	21	10	22	1	0	0	0	0	0	0	11
63 96 2	BD6	63	96	2	63	268420	9	2014	1377	7	1986	1039	28	3	6	1	30	1309	12	69	2	1	63	8	8	1	1	1	88	2	21	44	5	1	1	1	1	4	21	10	22	1	0	0	0	0	0	0	11
63 58 2	BD6	63	58	2	63	268420	9	2014	1377	7	1976	919	38	5	6	1	30	1309	12	69	2	1	63	8	8	1	1	1	88	2	21	44	5	1	1	1	0		21	5	22	1	0	0	0	0	0	0	11
63 19 8	BD6	63	19	8	63	268420	9	2014	1377	3	1995	1143	19	1	6	1	29	1309	12	69	2	1	63	8	8	1	1	1	147	2	21	44	5	7	1	1	2	4	21	20	22	1	0	0	0	1	0	0	11
63 9 2	BD6	63	9	2	63	268420	9	2014	1377	8	1976	920	38	5	6	1	29	1309	12	69	2	1	63	8	8	1	1	1	88	2	21	44	5	1	1	1	1	5	21	5	22	1	0	0	0	0	0	0	11
63 12 2	BD6	63	12	2	63	268420	9	2014	1377	2	1972	866	42	6	6	1	30	1309	12	69	2	1	63	8	8	1	1	2	159	2	21	44	5	1	1	1	1	5	21	15	22	0	0	0	0	0	0	0	11
63 33 2	BD6	63	33	2	63	268420	9	2014	1377	2	1981	974	33	4	6	1	29	1309	12	69	2	1	63	8	8	1	1	1	130	2	21	44	5	1	1	1	2	4	21	15	21	1	0	1	1	0	0	0	34
63 12 4	BD6	63	12	4	63	268420	9	2014	1377	2	1968	818	46	7	6	1	29	1309	12	69	2	1	63	8	8	1	1	1	159	2	21	44	5	0	1	1	0		97	997	97	7	7	7	7	7	7		97
63 58 3	BD6	63	58	3	63	268420	9	2014	1377	7	1997	1171	17	1	6	1	30	1309	12	69	2	1	63	8	8	1	1	1	88	2	21	44	5	0	1	1	1	3	97	997	97	7	7	7	7	7	7		97
63 72 3	BD6	63	72	3	63	268420	9	2014	1377	6	1979	954	35	5	6	1	30	1309	12	69	2	1	63	8	8	1	1	1	130	2	21	44	5	0	1	1	2	4	21	996	21	1	0	1	1	0	0	0	34
63 54 4	BD6	63	54	4	63	268420	9	2014	1377	7	1990	1087	24	2	6	1	30	1309	12	69	2	1	63	8	8	1	1	1	63	2	21	44	5	3	1	1	2	2	21	996	22	1	0	1	1	0	0	0	11
63 89 2	BD6	63	89	2	63	268420	10	2014	1378	8	1969	836	45	7	6	1	1	1309	11	70	2	1	63	8	8	1	1	1	63	2	21	44	5	1	1	1	1	4	21	10	23	1	0	1	0	0	0	0	11
63 75 2	BD6	63	75	2	63	268420	10	2014	1378	7	1991	1099	23	2	6	1	1	1309	11	70	2	1	63	8	8	1	1	1	130	2	21	44	5	1	1	1	2	0	21	15	23	1	0	0	1	0	0	0	34
63 19 2	BD6	63	19	2	63	268420	9	2014	1377	2	1992	1106	22	2	6	1	29	1309	12	69	2	1	63	8	8	1	1	1	147	2	21	44	5	1	1	1	2	5	21	20	22	1	0	0	0	1	0	0	11
63 19 11	BD6	63	19	11	63	268420	9	2014	1377	3	1993	1119	21	2	6	1	29	1309	12	69	2	1	63	8	8	1	1	1	147	2	21	44	5	10	1	1	2	4	21	20	22	1	0	0	0	1	0	0	11
63 82 2	BD6	63	82	2	63	268420	10	2014	1378	5	1992	1109	22	2	6	1	1	1309	11	70	2	1	63	8	8	1	1	1	147	2	21	44	5	1	1	1	2	4	21	10	22	0	0	0	0	0	0	0	11
63 2 2	BD6	63	2	2	63	268420	9	2014	1377	3	1983	999	31	4	1	1	29	1309	12	69	2	1	63	8	8	1	1	1	147	2	21	44	5	1	1	1	3	2	21	996	22	1	0	1	0	0	0	0	11
63 5 4	BD6	63	5	4	63	268420	9	2014	1377	8	1987	1052	27	3	6	1	29	1309	12	69	2	1	63	8	8	1	1	1	63	2	21	44	5	3	1	1	3	2	21	996	22	1	1	1	1	0	1	0	34
63 44 7	BD6	63	44	7	63	268420	9	2014	1377	12	1988	1068	25	3	6	1	29	1309	12	69	2	1	63	8	8	1	1	1	88	2	21	44	5	6	1	1	2	5	97	997	97	7	7	7	7	7	7		97
63 44 2	BD6	63	44	2	63	268420	9	2014	1377	4	1981	976	33	4	6	1	29	1309	12	69	2	1	63	8	8	1	1	1	88	2	21	44	5	1	1	1	1	5	21	10	23	0	0	0	0	0	0	0	11
63 47 2	BD6	63	47	2	63	268420	9	2014	1377	2	1974	890	40	6	6	1	29	1309	12	69	2	1	63	8	8	1	1	1	159	2	21	44	5	0	1	1	0		97	997	97	7	7	7	7	7	7		97
64 21 2	BD6	64	21	2	64	306766	9	2014	1377	10	1988	1066	25	3	6	1	21	1309	12	69	2	1	64	8	8	1	1	1	85	3	20	31	5	1	1	1	2	3	21	15	22	1	0	0	0	0	0	0	11
64 82 2	BD6	64	82	2	64	306766	9	2014	1377	5	1977	929	37	5	6	1	21	1309	12	69	2	1	64	8	8	1	1	1	148	3	20	31	5	1	1	1	1	5	21	10	23	0	0	0	0	0	0	0	11
64 5 2	BD6	64	5	2	64	306766	9	2014	1377	9	1970	849	44	6	6	1	20	1309	12	69	2	1	64	8	8	1	1	1	55	3	20	31	5	1	1	1	2	3	21	996	23	1	0	1	0	1	1	0	11
64 74 6	BD6	64	74	6	64	306766	9	2014	1377	9	1995	1149	19	1	6	1	21	1309	12	69	2	1	64	8	8	1	1	1	85	3	20	31	5	0	1	1	1	5	97	997	97	7	7	7	7	7	7		97
64 9 2	BD6	64	9	2	64	306766	9	2014	1377	10	1975	910	38	5	6	1	20	1309	12	69	2	1	64	8	8	1	1	1	55	3	20	31	5	1	1	1	2	2	21	996	22	1	0	0	0	1	0	0	11
64 13 2	BD6	64	13	2	64	306766	9	2014	1377	7	1982	991	32	4	6	1	20	1309	12	69	2	1	64	8	8	1	1	1	85	3	20	31	5	1	1	1	0		21	996	22	0	0	0	0	0	0	0	11
64 41 2	BD6	64	41	2	64	306766	9	2014	1377	7	1987	1051	27	3	6	1	20	1309	12	69	2	1	64	8	8	1	1	1	129	3	20	31	5	1	1	1	2	1	21	60	23	1	0	0	0	0	0	0	11
64 50 3	BD6	64	50	3	64	306766	9	2014	1377	6	1989	1074	25	3	6	1	20	1309	12	69	2	1	64	8	8	1	1	1	150	3	20	31	5	2	1	1	1	5	21	10	22	1	0	1	0	0	0	0	11
64 33 4	BD6	64	33	4	64	306766	9	2014	1377	2	1994	1130	20	2	6	1	20	1309	12	69	2	1	64	8	8	1	1	1	148	3	20	31	5	3	1	1	3	2	21	996	21	1	0	1	1	1	0	0	11
64 54 2	BD6	64	54	2	64	306766	9	2014	1377	8	1968	824	46	7	6	1	20	1309	12	69	2	1	64	8	8	1	1	1	150	3	20	31	5	1	1	1	2	3	21	7	22	1	0	1	0	0	0	0	11
64103 4	BD6	64	103	4	64	306766	9	2014	1377	1	1991	1093	23	2	1	1	21	1309	12	69	2	1	64	8	8	1	1	1	129	3	20	31	5	0	1	1	3	0	97	997	97	7	7	7	7	7	7		97
64 54 5	BD6	64	54	5	64	306766	9	2014	1377	7	1994	1135	20	2	1	1	20	1309	12	69	2	1	64	8	8	1	1	1	150	3	20	31	5	0	1	1	2	4	97	997	97	7	7	7	7	7	7		97
64 87 2	BD6	64	87	2	64	306766	9	2014	1377	2	1991	1094	23	2	6	1	21	1309	12	69	2	1	64	8	8	1	1	1	148	3	20	31	5	1	1	1	2	4	21	996	21	1	0	1	0	0	0	0	34
64 74 3	BD6	64	74	3	64	306766	9	2014	1377	11	1987	1055	26	3	6	1	21	1309	12	69	2	1	64	8	8	1	1	1	85	3	20	31	5	0	1	1	1	5	97	997	97	7	7	7	7	7	7		97
64 13 4	BD6	64	13	4	64	306766	9	2014	1377	9	1999	1197	15	1	6	1	20	1309	12	69	2	1	64	8	8	1	1	1	85	3	20	31	5	3	1	1	2	3	21	996	22	0	0	0	0	0	0	0	11
64 70 2	BD6	64	70	2	64	306766	9	2014	1377	10	1969	838	44	6	6	1	21	1309	12	69	2	1	64	8	8	1	1	1	55	3	20	31	5	1	1	1	2	1	43	996	22	1	0	0	0	0	0	0	11
64 17 2	BD6	64	17	2	64	306766	9	2014	1377	3	1987	1047	27	3	6	1	21	1309	12	69	2	1	64	8	8	1	1	1	85	3	20	31	5	1	1	1	2	1	21	10	23	1	0	0	0	1	0	0	11
64 95 2	BD6	64	95	2	64	306766	9	2014	1377	5	1973	881	41	6	6	1	21	1309	12	69	2	1	64	8	8	1	1	1	129	3	20	31	5	1	1	1	1	5	21	996	23	1	1	0	0	0	0	0	11
64 82 3	BD6	64	82	3	64	306766	9	2014	1377	7	1996	1159	18	1	6	1	21	1309	12	69	2	1	64	8	8	1	1	1	148	3	20	31	5	0	1	1	2	4	97	997	97	7	7	7	7	7	7		97
64115 2	BD6	64	115	2	64	306766	9	2014	1377	6	1984	1014	30	4	6	1	22	1309	12	69	2	1	64	8	8	1	1	1	85	3	20	31	5	1	1	1	2	1	21	996	22	1	0	1	0	1	0	0	34
64 74 2	BD6	64	74	2	64	306766	9	2014	1377	8	1971	860	43	6	6	1	21	1309	12	69	2	1	64	8	8	1	1	1	85	3	20	31	5	1	1	1	2	0	21	30	22	0	0	0	0	1	0	0	11
64 90 2	BD6	64	90	2	64	306766	9	2014	1377	8	1966	800	48	7	6	1	21	1309	12	69	2	1	64	8	8	1	1	1	150	3	20	31	5	1	1	1	1	5	21	996	22	1	0	1	0	1	0	0	11
64111 2	BD6	64	111	2	64	306766	9	2014	1377	4	1965	784	49	7	6	1	22	1309	12	69	2	1	64	8	8	1	1	1	148	3	20	31	5	1	1	1	1	5	21	10	22	1	0	1	0	1	0	0	11
64111 4	BD6	64	111	4	64	306766	9	2014	1377	11	1992	1115	21	2	6	1	22	1309	12	69	2	1	64	8	8	1	1	1	148	3	20	31	5	0	1	1	2	4	21	10	22	1	0	1	0	1	0	0	11
64 25 2	BD6	64	25	2	64	306766	9	2014	1377	3	1981	975	33	4	6	1	21	1309	12	69	2	1	64	8	8	1	1	1	55	3	20	31	5	1	1	1	2	4	21	996	22	0	0	0	0	0	0	0	11
64 58 2	BD6	64	58	2	64	306766	9	2014	1377	3	1979	951	35	5	6	1	21	1309	12	69	2	1	64	8	8	1	1	1	150	3	20	31	5	1	1	1	1	5	21	20	22	0	0	0	0	0	0	0	11
64 66 2	BD6	64	66	2	64	306766	9	2014	1377	1	1997	1165	17	1	6	1	21	1309	12	69	2	1	64	8	8	1	1	1	55	3	20	31	5	1	1	1	2	4	21	10	22	0	0	0	0	0	0	0	11
64 37 2	BD6	64	37	2	64	306766	9	2014	1377	11	1992	1115	21	2	6	1	20	1309	12	69	2	1	64	8	8	1	1	1	148	3	20	31	5	1	1	1	2	1	21	996	22	0	0	0	0	0	0	0	11
64 9 3	BD6	64	9	3	64	306766	9	2014	1377	4	1996	1156	18	1	6	1	20	1309	12	69	2	1	64	8	8	1	1	1	55	3	20	31	5	0	1	1	3	2	21	996	22	1	0	0	0	1	0	0	11
65 92 2	BD6	65	92	2	65	255281	10	2014	1378	1	1984	1009	30	4	6	1	1	1309	11	70	2	1	65	8	8	1	1	1	129	4	20	31	7	1	1	1	2	4	21	5	23	1	0	1	0	0	0	0	34
65 85 2	BD6	65	85	2	65	255281	9	2014	1377	7	1982	991	32	4	6	1	30	1309	12	69	2	1	65	8	8	1	1	1	148	4	20	31	7	1	1	1	2	4	21	10	21	1	0	1	0	0	0	0	11
65 70 2	BD6	65	70	2	65	255281	9	2014	1377	10	1987	1054	26	3	6	1	30	1309	12	69	2	1	65	8	8	1	1	1	150	4	20	31	7	1	1	1	1	5	21	9	22	1	1	0	0	0	0	0	11
65 1 2	BD6	65	1	2	65	255281	9	2014	1377	4	1969	832	45	7	1	1	30	1309	12	69	2	1	65	8	8	1	1	1	129	4	20	31	7	1	1	1	3	6	21	5	12	1	0	1	1	1	0	0	34
65 59 2	BD6	65	59	2	65	255281	9	2014	1377	4	1986	1036	28	3	6	1	29	1309	12	69	2	1	65	8	8	1	1	1	55	4	20	31	7	1	1	1	1	4	21	10	22	1	0	1	0	1	0	0	11
65103 2	BD6	65	103	2	65	255281	10	2014	1378	11	1989	1079	24	2	6	1	1	1309	11	70	2	1	65	8	8	1	1	1	148	4	20	31	7	1	1	1	3	2	21	996	21	1	0	1	0	0	1	0	11
65 12 2	BD6	65	12	2	65	255281	9	2014	1377	5	1982	989	32	4	6	1	29	1309	12	69	2	1	65	8	8	1	1	1	148	4	20	31	7	1	1	1	2	3	21	10	22	1	0	0	0	0	0	0	11
65 56 2	BD6	65	56	2	65	255281	10	2014	1378	11	1995	1151	18	1	1	1	1	1309	11	70	2	1	65	8	8	1	1	1	129	4	20	31	7	1	1	1	2	5	21	996	23	1	0	1	0	0	1	0	11
65 67 2	BD6	65	67	2	65	255281	9	2014	1377	2	1970	842	44	6	3	1	30	1309	12	69	2	1	65	8	8	1	1	1	148	4	20	31	7	1	1	1	2	5	21	5	22	1	0	1	1	0	0	0	11
65 23 2	BD6	65	23	2	65	255281	9	2014	1377	1	1983	997	31	4	6	1	30	1309	12	69	2	1	65	8	8	1	1	1	55	4	20	31	7	1	1	1	3	2	21	996	22	1	0	1	0	0	0	0	34
65 81 1	BD6	65	81	1	65	255281	9	2014	1377	9	1972	873	42	6	6	1	30	1309	12	69	2	1	65	8	8	1	1	1	85	4	20	31	7	2	1	1	2	4	21	20	22	1	0	1	0	0	0	0	34
65 27 2	BD6	65	27	2	65	255281	9	2014	1377	8	1978	944	36	5	6	1	29	1309	12	69	2	1	65	8	8	1	1	1	85	4	20	31	7	1	1	1	2	5	21	996	22	1	0	1	1	1	0	0	34
65 41 2	BD6	65	41	2	65	255281	9	2014	1377	7	1981	979	33	4	6	1	29	1309	12	69	2	1	65	8	8	1	1	1	55	4	20	31	7	1	1	1	2	4	21	996	21	1	0	1	1	0	0	0	34
65 52 2	BD6	65	52	2	65	255281	9	2014	1377	2	1971	854	43	6	1	1	29	1309	12	69	2	1	65	8	8	1	1	1	150	4	20	31	7	1	1	1	1	4	21	996	21	1	0	1	0	1	0	0	34
65 45 2	BD6	65	45	2	65	255281	9	2014	1377	5	1982	989	32	4	6	1	29	1309	12	69	2	1	65	8	8	1	1	1	85	4	20	31	7	1	1	1	1	1	21	996	22	1	0	1	0	0	0	0	11
65 88 2	BD6	65	88	2	65	255281	9	2014	1377	10	1977	934	36	5	6	1	30	1309	12	69	2	1	65	8	8	1	1	1	150	4	20	31	7	1	1	1	2	3	21	10	22	1	0	0	0	0	0	0	34
65 96 2	BD6	65	96	2	65	255281	10	2014	1378	11	1970	851	43	6	6	1	1	1309	11	70	2	1	65	8	8	1	1	1	55	4	20	31	7	1	1	1	1	3	21	10	22	0	0	0	0	0	0	0	11
65 48 2	BD6	65	48	2	65	255281	9	2014	1377	5	1987	1049	27	3	1	1	29	1309	12	69	2	1	65	8	8	1	1	1	148	4	20	31	7	1	1	1	3	6	21	996	21	1	0	0	0	0	0	0	11
65 8 1	BD6	65	8	1	65	255281	9	2014	1377	8	1985	1028	29	3	6	1	29	1309	12	69	2	1	65	8	8	1	1	1	85	4	20	31	7	0	1	1	3	6	21	996	21	1	1	1	1	0	0	0	34
65 63 2	BD6	65	63	2	65	255281	9	2014	1377	5	1986	1037	28	3	6	1	30	1309	12	69	2	1	65	8	8	1	1	1	85	4	20	31	7	1	1	1	1	5	21	996	22	1	0	1	0	0	0	0	11
65 38 1	BD6	65	38	1	65	255281	9	2014	1377	8	1986	1040	28	3	6	1	29	1309	12	69	2	1	65	8	8	1	1	1	129	4	20	31	7	0	1	1	2	4	21	996	12	1	0	1	1	0	0	0	34
65 5 1	BD6	65	5	1	65	255281	9	2014	1377	5	1990	1085	24	2	1	1	30	1309	12	69	2	1	65	8	8	1	1	1	55	4	20	31	7	0	1	1	3	6	21	996	22	1	0	0	0	0	0	0	34
65 38 4	BD6	65	38	4	65	255281	9	2014	1377	9	1979	957	35	5	6	1	29	1309	12	69	2	1	65	8	8	1	1	1	129	4	20	31	7	0	1	1	2	5	97	997	97	7	7	7	7	7	7		97
65 19 2	BD6	65	19	2	65	255281	9	2014	1377	1	1987	1045	27	3	1	1	29	1309	12	69	2	1	65	8	8	1	1	1	129	4	20	31	7	1	1	1	3	4	21	996	21	1	0	1	1	0	1	0	34
65 34 2	BD6	65	34	2	65	255281	9	2014	1377	2	1988	1058	26	3	6	1	29	1309	12	69	2	1	65	8	8	1	1	1	150	4	20	31	7	1	1	1	2	4	21	7	22	1	0	1	0	0	0	0	11
65 77 2	BD6	65	77	2	65	255281	9	2014	1377	11	1971	863	42	6	6	1	29	1309	12	69	2	1	65	8	8	1	1	1	55	4	20	31	7	1	1	1	2	1	21	996	22	0	0	0	0	0	0	0	34
66 78 2	BD6	66	78	2	66	177565	9	2014	1377	6	1991	1098	23	2	6	1	9	1309	12	69	2	1	66	1	1	1	1	1	142	4	29	39	7	1	1	1	1	4	21	15	22	1	0	0	0	0	0	0	34
66114 6	BD6	66	114	6	66	177565	9	2014	1377	1	1988	1057	26	3	6	1	23	1309	12	69	2	1	66	1	1	1	1	3	90	4	29	39	7	5	1	1	3	7	21	996	12	1	0	1	1	0	1	0	34
66114 3	BD6	66	114	3	66	177565	9	2014	1377	10	1990	1090	23	2	6	1	23	1309	12	69	2	1	66	1	1	1	1	3	90	4	29	39	7	2	1	1	3	2	21	996	12	1	0	1	1	0	1	0	34
66 91 2	BD6	66	91	2	66	177565	9	2014	1377	2	1967	806	47	7	6	1	9	1309	12	69	2	1	66	1	1	1	1	1	90	4	29	39	7	1	1	1	0		21	5	12	1	0	1	1	1	0	0	34
66 56 2	BD6	66	56	2	66	177565	9	2014	1377	8	1982	992	32	4	1	1	10	1309	12	69	2	1	66	1	1	1	1	1	142	4	29	39	7	1	1	1	3	5	21	996	12	1	0	1	1	0	0	0	34
66131 2	BD6	66	131	2	66	177565	9	2014	1377	9	1974	897	40	6	1	1	10	1309	12	69	2	1	66	1	1	1	1	1	161	4	29	39	7	1	1	1	3	6	21	10	12	1	0	1	1	0	0	0	33
66109 2	BD6	66	109	2	66	177565	9	2014	1377	11	1984	1019	29	3	1	1	10	1309	12	69	2	1	66	1	1	1	1	1	161	4	29	39	7	1	1	1	3	2	21	996	12	1	0	1	1	0	1	0	34
66118 2	BD6	66	118	2	66	177565	9	2014	1377	2	1970	842	44	6	6	1	10	1309	12	69	2	1	66	1	1	1	1	1	76	4	29	39	7	1	1	1	3	0	21	20	12	1	0	1	1	0	0	0	33
66 82 1	BD6	66	82	1	66	177565	9	2014	1377	7	1980	967	34	4	6	1	9	1309	12	69	2	1	66	1	1	1	1	1	103	4	29	39	7	0	1	1	0		21	996	12	1	0	1	1	0	0	0	34
66 64 2	BD6	66	64	2	66	177565	9	2014	1377	2	1982	986	32	4	6	1	9	1309	12	69	2	1	66	1	1	1	1	1	161	4	29	39	7	1	1	1	3	4	31	996	12	1	0	1	1	0	1	0	34
66 60 2	BD6	66	60	2	66	177565	9	2014	1377	5	1984	1013	30	4	1	1	23	1309	12	69	2	1	66	1	1	1	1	1	103	4	29	39	7	1	1	1	3	5	21	996	12	1	0	1	1	0	0	0	34
66 15 2	BD6	66	15	2	66	177565	9	2014	1377	9	1992	1113	22	2	6	1	9	1309	12	69	2	1	66	1	1	1	1	2	103	4	29	39	7	1	1	1	2	4	21	10	22	1	0	1	0	0	0	0	34
66 96 2	BD6	66	96	2	66	177565	9	2014	1377	12	1985	1032	28	3	1	1	9	1309	12	69	2	1	66	1	1	1	1	1	76	4	29	39	7	1	1	1	3	2	21	996	12	1	0	1	1	0	0	0	34
66 42 2	BD6	66	42	2	66	177565	9	2014	1377	8	1988	1064	26	3	6	1	9	1309	12	69	2	1	66	1	1	1	1	1	161	4	29	39	7	1	1	1	2	1	21	996	22	1	0	1	0	0	0	0	11
66 24 3	BD6	66	24	3	66	177565	9	2014	1377	5	1991	1097	23	2	1	1	9	1309	12	69	2	1	66	1	1	1	1	1	90	4	29	39	7	0	1	1	3	5	21	996	12	1	0	1	1	0	0	0	34
66 91 4	BD6	66	91	4	66	177565	9	2014	1377	5	1998	1181	16	1	1	1	9	1309	12	69	2	1	66	1	1	1	1	1	90	4	29	39	7	3	1	1	2	4	21	5	12	1	0	1	1	1	0	0	34
66 6 2	BD6	66	6	2	66	177565	9	2014	1377	2	1990	1082	24	2	6	1	8	1309	12	69	2	1	66	1	1	1	1	1	76	4	29	39	7	1	1	1	2	5	21	996	12	1	0	1	1	0	1	0	34
66127 2	BD6	66	127	2	66	177565	9	2014	1377	10	1985	1030	28	3	6	1	10	1309	12	69	2	1	66	1	1	1	1	1	103	4	29	39	7	0	1	1	2	2	21	996	12	1	0	1	1	0	0	0	33
66105 2	BD6	66	105	2	66	177565	9	2014	1377	7	1968	823	46	7	6	1	9	1309	12	69	2	1	66	1	1	1	1	1	103	4	29	39	7	1	1	1	0		21	10	22	1	0	1	0	0	0	0	11
66 29 2	BD6	66	29	2	66	177565	9	2014	1377	6	1982	990	32	4	6	1	9	1309	12	69	2	1	66	1	1	1	1	1	76	4	29	39	7	1	1	1	3	2	21	10	12	1	0	0	1	0	0	0	34
66 87 2	BD6	66	87	2	66	177565	9	2014	1377	11	1965	791	48	7	6	1	9	1309	12	69	2	1	66	1	1	1	1	1	161	4	29	39	7	1	1	1	0		21	996	22	1	0	1	0	0	0	0	34
66 6 5	BD6	66	6	5	66	177565	9	2014	1377	6	1993	1122	21	2	1	1	8	1309	12	69	2	1	66	1	1	1	1	1	76	4	29	39	7	0	1	1	2	3	97	997	97	7	7	7	7	7	7		97
66 33 1	BD6	66	33	1	66	177565	9	2014	1377	2	1982	986	32	4	1	1	9	1309	12	69	2	1	66	1	1	1	1	1	142	4	29	39	7	0	1	1	3	0	21	996	12	1	0	0	1	1	0	0	34
66123 2	BD6	66	123	2	66	177565	9	2014	1377	1	1972	865	42	6	6	1	9	1309	12	69	2	1	66	1	1	1	1	1	142	4	29	39	7	1	1	1	2	3	21	996	12	1	0	1	1	1	0	0	34
66 20 2	BD6	66	20	2	66	177565	9	2014	1377	3	1978	939	36	5	6	1	8	1309	12	69	2	1	66	1	1	1	1	1	161	4	29	39	7	1	1	1	2	5	21	996	21	1	0	1	0	1	0	0	34
66105 5	BD6	66	105	5	66	177565	9	2014	1377	2	1990	1082	24	2	6	1	9	1309	12	69	2	1	66	1	1	1	1	1	103	4	29	39	7	0	1	1	1	4	97	997	97	7	7	7	7	7	7		97
66 11 2	BD6	66	11	2	66	177565	9	2014	1377	3	1981	975	33	4	6	1	8	1309	12	69	2	1	66	1	1	1	1	1	142	4	29	39	7	1	1	1	2	3	21	10	21	1	0	1	1	1	0	0	11
66100 6	BD6	66	100	6	66	177565	9	2014	1377	1	1994	1129	20	2	6	1	10	1309	12	69	2	1	66	1	1	1	1	1	142	4	29	39	7	0	1	1	1	2	97	997	97	7	7	7	7	7	7		97
66100 2	BD6	66	100	2	66	177565	9	2014	1377	3	1973	879	41	6	6	1	10	1309	12	69	2	1	66	1	1	1	1	2	142	4	29	39	7	1	1	1	0		12	996	22	1	0	0	0	0	0	0	11
67 12 2	BD6	67	12	2	67	387912	9	2014	1377	5	1998	1181	16	1	6	1	11	1309	12	69	2	1	67	1	1	1	1	1	161	7	29	39	7	1	1	1	0		21	30	23	1	0	0	0	0	0	0	11
67 26 5	BD6	67	26	5	67	387912	9	2014	1377	1	1990	1081	24	2	1	1	12	1309	12	69	2	1	67	1	1	1	1	1	161	7	29	39	7	0	1	1	3	2	97	997	97	7	7	7	7	7	7		97
67 69 2	BD6	67	69	2	67	387912	9	2014	1377	3	1972	867	42	6	6	1	13	1309	12	69	2	1	67	1	1	1	1	1	103	7	29	39	7	1	1	1	1	4	21	10	22	1	0	1	0	0	0	0	11
67 29 2	BD6	67	29	2	67	387912	9	2014	1377	2	1967	806	47	7	6	1	11	1309	12	69	2	1	67	1	1	1	1	1	142	7	29	39	7	1	1	1	1	5	21	30	22	1	0	0	0	1	0	0	11
67 17 2	BD6	67	17	2	67	387912	9	2014	1377	1	1970	841	44	6	6	1	11	1309	12	69	2	1	67	1	1	1	1	1	142	7	29	39	7	1	1	1	1	4	21	15	22	1	0	1	0	0	0	0	11
67 71 2	BD6	67	71	2	67	387912	9	2014	1377	4	1981	976	33	4	6	1	13	1309	12	69	2	1	67	1	1	1	1	1	90	7	29	39	7	1	1	1	2	5	21	996	21	1	0	1	0	1	0	0	34
67 7 2	BD6	67	7	2	67	387912	9	2014	1377	10	1982	994	31	4	6	1	11	1309	12	69	2	1	67	1	1	1	1	1	90	7	29	39	7	1	1	1	1	2	21	5	22	1	0	1	0	0	0	0	11
67 19 2	BD6	67	19	2	67	387912	9	2014	1377	8	1991	1100	23	2	6	1	11	1309	12	69	2	1	67	1	1	1	1	1	90	7	29	39	7	1	1	1	2	2	21	15	21	1	0	1	0	1	0	0	34
67 10 2	BD6	67	10	2	67	387912	9	2014	1377	10	1989	1078	24	2	6	1	11	1309	12	69	2	1	67	1	1	1	1	1	76	7	29	39	7	1	1	1	1	4	21	10	22	0	0	0	0	0	0	0	11
67 33 2	BD6	67	33	2	67	387912	9	2014	1377	12	1981	984	32	4	6	1	12	1309	12	69	2	1	67	1	1	1	1	1	103	7	29	39	7	1	1	1	0		21	996	22	1	0	1	0	0	0	0	11
67 29 3	BD6	67	29	3	67	387912	9	2014	1377	12	1991	1104	22	2	6	1	11	1309	12	69	2	1	67	1	1	1	1	1	142	7	29	39	7	4	1	1	1	5	21	30	22	1	0	0	0	1	0	0	11
67 52 2	BD6	67	52	2	67	387912	9	2014	1377	10	1982	994	31	4	6	1	12	1309	12	69	2	1	67	1	1	1	1	1	142	7	29	39	7	1	1	1	2	2	21	5	21	1	0	1	0	1	0	0	11
67 52 3	BD6	67	52	3	67	387912	9	2014	1377	4	1999	1192	15	1	1	1	12	1309	12	69	2	1	67	1	1	1	1	1	142	7	29	39	7	0	1	1	2	5	97	997	97	7	7	7	7	7	7		97
67 57 2	BD6	67	57	2	67	387912	9	2014	1377	10	1986	1042	27	3	6	1	12	1309	12	69	2	1	67	1	1	1	1	1	103	7	29	39	7	1	1	1	3	2	21	10	22	1	0	0	0	0	0	0	11
67 26 2	BD6	67	26	2	67	387912	9	2014	1377	5	1971	857	43	6	6	1	12	1309	12	69	2	1	67	1	1	1	1	1	161	7	29	39	7	1	1	1	1	5	21	20	22	1	0	1	1	1	0	0	11
67 38 2	BD6	67	38	2	67	387912	9	2014	1377	3	1988	1059	26	3	6	1	12	1309	12	69	2	1	67	1	1	1	1	1	76	7	29	39	7	1	1	1	2	1	21	10	22	1	0	1	0	0	0	0	11
67 55 2	BD6	67	55	2	67	387912	9	2014	1377	8	1975	908	39	5	6	1	12	1309	12	69	2	1	67	1	1	1	1	1	161	7	29	39	7	1	1	1	1	1	21	996	23	1	0	1	0	0	0	0	11
67 2 2	BD6	67	2	2	67	387912	9	2014	1377	11	1993	1127	20	2	6	1	11	1309	12	69	2	1	67	1	1	1	1	1	103	7	29	39	7	1	1	1	2	2	21	10	22	1	0	1	1	1	0	0	11
67 43 3	BD6	67	43	3	67	387912	9	2014	1377	10	1989	1078	24	2	6	1	12	1309	12	69	2	1	67	1	1	1	1	1	90	7	29	39	7	4	1	1	0		97	997	97	7	7	7	7	7	7		97
67 59 4	BD6	67	59	4	67	387912	9	2014	1377	6	1988	1062	26	3	6	1	12	1309	12	69	2	1	67	1	1	1	1	1	76	7	29	39	7	3	1	1	2	3	21	996	22	1	0	1	0	1	0	0	11
67 64 2	BD6	67	64	2	67	387912	9	2014	1377	4	1996	1156	18	1	6	1	13	1309	12	69	2	1	67	1	1	1	1	1	142	7	29	39	7	1	1	1	2	0	21	10	21	1	0	0	0	1	0	0	11
67 38 8	BD6	67	38	8	67	387912	9	2014	1377	6	1992	1110	22	2	6	1	12	1309	12	69	2	1	67	1	1	1	1	1	76	7	29	39	7	7	1	1	2	3	97	997	97	7	7	7	7	7	7		97
67 45 2	BD6	67	45	2	67	387912	9	2014	1377	5	1989	1073	25	3	6	1	11	1309	12	69	2	1	67	1	1	1	1	1	161	7	29	39	7	1	1	1	1	3	21	15	22	1	0	1	0	0	0	0	11
67 31 2	BD6	67	31	2	67	387912	9	2014	1377	10	1977	934	36	5	6	1	12	1309	12	69	2	1	67	1	1	1	1	1	90	7	29	39	7	1	1	1	0		21	10	22	1	0	1	0	0	0	0	11
67 50 2	BD6	67	50	2	67	387912	9	2014	1377	3	1979	951	35	5	6	1	13	1309	12	69	2	1	67	1	1	1	1	1	76	7	29	39	7	1	1	1	1	2	21	10	23	1	0	0	0	0	0	0	11
67 36 2	BD6	67	36	2	67	387912	9	2014	1377	6	1976	918	38	5	6	1	13	1309	12	69	2	1	67	1	1	1	1	1	161	7	29	39	7	1	1	1	0		21	16	23	0	0	0	0	0	0	0	11
67 24 2	BD6	67	24	2	67	387912	9	2014	1377	4	1970	844	44	6	6	1	11	1309	12	69	2	1	67	1	1	1	1	1	76	7	29	39	7	1	1	1	0		21	21	22	1	0	1	0	0	0	0	11
67 24 4	BD6	67	24	4	67	387912	9	2014	1377	10	1992	1114	21	2	6	1	11	1309	12	69	2	1	67	1	1	1	1	1	76	7	29	39	7	3	1	1	1	5	21	21	22	1	0	1	0	0	0	0	11
67 40 2	BD6	67	40	2	67	387912	9	2014	1377	9	1973	885	41	6	6	1	13	1309	12	69	2	1	67	1	1	1	1	2	142	7	29	39	7	1	1	1	1	1	21	10	21	1	0	0	0	1	0	0	11
67 5 2	BD6	67	5	2	67	387912	9	2014	1377	7	1979	955	35	5	6	1	12	1309	12	69	2	1	67	1	1	1	1	1	142	7	29	39	7	1	1	1	2	3	21	5	21	1	0	1	0	1	0	0	11
67 14 2	BD6	67	14	2	67	387912	9	2014	1377	11	1991	1103	22	2	6	1	11	1309	12	69	2	1	67	1	1	1	1	1	103	7	29	39	7	1	1	1	0		21	20	23	1	0	1	0	0	0	0	11
68 29 9	BD6	68	29	9	68	3602043	9	2014	1377	11	1990	1091	23	2	6	1	16	1309	12	69	2	1	68	1	1	1	1	1	161	4	29	39	5	0	1	1	1	4	21	8	21	1	0	1	1	0	1	0	34
68 34 2	BD6	68	34	2	68	3602043	9	2014	1377	8	1985	1028	29	3	6	1	16	1309	12	69	2	1	68	1	1	1	1	1	103	4	29	39	5	1	1	1	3	0	21	15	22	1	0	0	0	1	0	0	11
68 25 2	BD6	68	25	2	68	3602043	9	2014	1377	2	1989	1070	25	3	6	1	15	1309	12	69	2	1	68	1	1	1	1	1	90	4	29	39	5	1	1	1	2	4	21	996	21	1	0	1	0	0	0	0	34
68 1 2	BD6	68	1	2	68	3602043	9	2014	1377	8	1978	944	36	5	6	1	14	1309	12	69	2	1	68	1	1	1	1	1	90	4	29	39	5	1	1	1	2	5	21	5	12	1	0	1	1	0	0	0	34
68 4 2	BD6	68	4	2	68	3602043	9	2014	1377	6	1967	810	47	7	6	1	14	1309	12	69	2	1	68	1	1	1	1	1	142	4	29	39	5	1	1	1	1	5	21	996	12	1	0	1	1	0	0	0	34
68 27 2	BD6	68	27	2	68	3602043	9	2014	1377	6	1974	894	40	6	6	1	15	1309	12	69	2	1	68	1	1	1	1	1	142	4	29	39	5	1	1	1	1	4	21	9	21	1	0	1	0	0	1	0	11
68 28 3	BD6	68	28	3	68	3602043	9	2014	1377	1	1994	1129	20	2	6	1	15	1309	12	69	2	1	68	1	1	1	1	1	103	4	29	39	5	4	1	1	1	4	21	7	22	1	0	1	0	0	0	0	11
68 21 2	BD6	68	21	2	68	3602043	9	2014	1377	8	1987	1052	27	3	6	1	15	1309	12	69	2	1	68	1	1	1	1	1	142	4	29	39	5	1	1	1	2	4	21	10	22	1	0	1	0	0	0	0	34
68 13 2	BD6	68	13	2	68	3602043	9	2014	1377	6	1973	882	41	6	1	1	16	1309	12	69	2	1	68	1	1	1	1	1	90	4	29	39	5	1	1	1	3	7	21	5	12	1	0	1	1	0	0	0	34
68 29 4	BD6	68	29	4	68	3602043	9	2014	1377	4	1985	1024	29	3	1	1	16	1309	12	69	2	1	68	1	1	1	1	1	161	4	29	39	5	3	1	1	3	6	21	8	21	1	0	1	1	0	1	0	34
68 11 2	BD6	68	11	2	68	3602043	9	2014	1377	1	1977	925	37	5	6	1	14	1309	12	69	2	1	68	1	1	1	1	1	142	4	29	39	5	1	1	1	1	4	21	10	22	1	0	1	1	1	0	0	34
68 3 2	BD6	68	3	2	68	3602043	9	2014	1377	8	1968	824	46	7	6	1	14	1309	12	69	2	1	68	1	1	1	1	1	76	4	29	39	5	1	1	1	1	5	21	10	22	1	0	1	0	0	0	0	34
68 7 2	BD6	68	7	2	68	3602043	9	2014	1377	3	1980	963	34	4	1	1	14	1309	12	69	2	1	68	1	1	1	1	1	103	4	29	39	5	0	1	1	3	2	21	10	21	1	0	1	1	0	0	0	34
68 6 7	BD6	68	6	7	68	3602043	9	2014	1377	5	1995	1145	19	1	6	1	14	1309	12	69	2	1	68	1	1	1	1	1	142	4	29	39	5	6	1	1	3	2	21	6	21	1	0	1	0	0	0	0	11
68 8 2	BD6	68	8	2	68	3602043	9	2014	1377	1	1978	937	36	5	6	1	14	1309	12	69	2	1	68	1	1	1	1	1	90	4	29	39	5	1	1	1	2	3	21	996	21	1	0	1	1	0	0	0	34
68 24 3	BD6	68	24	3	68	3602043	9	2014	1377	4	1991	1096	23	2	6	1	15	1309	12	69	2	1	68	1	1	1	1	1	161	4	29	39	5	0	1	1	3	2	97	997	97	7	7	7	7	7	7		97
68 5 2	BD6	68	5	2	68	3602043	9	2014	1377	6	1980	966	34	4	6	1	14	1309	12	69	2	1	68	1	1	1	1	1	103	4	29	39	5	1	1	1	2	3	21	8	21	1	0	1	0	0	0	0	34
68 1 6	BD6	68	1	6	68	3602043	9	2014	1377	11	1989	1079	24	2	6	1	14	1309	12	69	2	1	68	1	1	1	1	1	90	4	29	39	5	5	1	1	2	4	21	5	12	1	0	1	1	0	0	0	34
68 20 4	BD6	68	20	4	68	3602043	9	2014	1377	11	1977	935	36	5	6	1	16	1309	12	69	2	1	68	1	1	1	1	1	76	4	29	39	5	3	1	1	2	5	21	996	21	1	0	1	1	0	1	0	34
68 20 6	BD6	68	20	6	68	3602043	9	2014	1377	9	1984	1017	30	4	6	1	16	1309	12	69	2	1	68	1	1	1	1	1	76	4	29	39	5	5	1	1	3	2	21	996	21	1	0	1	1	0	1	0	34
68 19 2	BD6	68	19	2	68	3602043	9	2014	1377	11	1979	959	34	4	6	1	16	1309	12	69	2	1	68	1	1	1	1	1	90	4	29	39	5	1	1	1	2	4	21	996	12	1	0	1	1	0	0	0	34
68 33 2	BD6	68	33	2	68	3602043	9	2014	1377	2	1981	974	33	4	6	1	16	1309	12	69	2	1	68	1	1	1	1	1	142	4	29	39	5	1	1	1	2	5	21	10	21	1	0	1	0	1	0	0	11
68 32 2	BD6	68	32	2	68	3602043	9	2014	1377	2	1976	914	38	5	6	1	16	1309	12	69	2	1	68	1	1	1	1	1	76	4	29	39	5	1	1	1	2	2	21	20	23	1	0	1	0	0	0	0	11
68 35 2	BD6	68	35	2	68	3602043	9	2014	1377	1	1989	1069	25	3	6	1	16	1309	12	69	2	1	68	1	1	1	1	1	161	4	29	39	5	1	1	1	2	4	21	5	21	1	0	1	1	0	0	0	11
68 22 2	BD6	68	22	2	68	3602043	9	2014	1377	11	1982	995	31	4	6	1	15	1309	12	69	2	1	68	1	1	1	1	1	103	4	29	39	5	1	1	1	1	4	21	996	22	1	0	1	1	1	0	0	34
68 22 6	BD6	68	22	6	68	3602043	9	2014	1377	3	1979	951	35	5	6	1	15	1309	12	69	2	1	68	1	1	1	1	1	103	4	29	34	5	5	1	1	3	0	21	996	22	1	0	1	1	1	0	0	34
68 15 4	BD6	68	15	4	68	3602043	9	2014	1377	10	1992	1114	21	2	1	1	14	1309	12	69	2	1	68	1	1	1	1	1	76	4	29	39	5	3	1	1	3	2	21	5	12	1	0	1	1	0	1	0	34
68 10 2	BD6	68	10	2	68	3602043	9	2014	1377	5	1976	917	38	5	6	1	14	1309	12	69	2	1	68	1	1	1	1	1	161	4	29	34	5	1	1	1	2	5	21	998	12	1	0	1	1	1	0	0	34
68 18 6	BD6	68	18	6	68	3602043	9	2014	1377	8	1990	1088	24	2	6	1	15	1309	12	69	2	1	68	1	1	1	1	1	161	4	29	39	5	5	1	1	3	2	21	996	12	1	0	1	1	0	0	0	34
68 12 2	BD6	68	12	2	68	3602043	9	2014	1377	6	1965	786	49	7	1	1	14	1309	12	69	2	1	68	1	1	1	1	1	161	4	29	39	5	1	1	1	3	4	21	996	12	1	0	1	1	0	0	0	34
68 8 3	BD6	68	8	3	68	3602043	9	2014	1377	11	1991	1103	22	2	1	1	14	1309	12	69	2	1	68	1	1	1	1	1	90	4	29	39	5	0	1	1	3	2	21	996	21	1	0	1	1	0	0	0	34
69 88 2	BD6	69	88	2	69	250889	9	2014	1377	7	1978	943	36	5	6	1	19	1309	12	69	2	1	69	1	1	1	1	1	103	7	29	39	7	1	1	1	1	1	21	10	22	1	0	1	0	1	0	0	34
69 82 2	BD6	69	82	2	69	250889	9	2014	1377	1	1984	1009	30	4	6	1	18	1309	12	69	2	1	69	1	1	1	1	1	76	7	29	39	7	1	1	1	2	4	21	996	21	1	0	1	0	1	0	0	34
69 15 4	BD6	69	15	4	69	250889	9	2014	1377	1	1995	1141	19	1	6	1	17	1309	12	69	2	1	69	1	1	1	1	1	161	7	29	39	7	3	1	1	2	3	21	10	21	1	0	1	0	0	0	0	34
69 28 2	BD6	69	28	2	69	250889	9	2014	1377	8	1986	1040	28	3	6	1	17	1309	12	69	2	1	69	1	1	1	1	1	103	7	29	39	7	1	1	1	1	2	21	7	12	1	0	1	1	0	0	0	34
69 76 4	BD6	69	76	4	69	250889	9	2014	1377	2	1991	1094	23	2	1	1	18	1309	12	69	2	1	69	1	1	1	1	1	103	7	29	39	7	3	1	1	3	2	21	996	12	1	0	1	0	0	0	0	34
69 8 2	BD6	69	8	2	69	250889	9	2014	1377	3	1986	1035	28	3	1	1	17	1309	12	69	2	1	69	1	1	1	1	1	142	7	29	39	7	1	1	1	3	2	21	5	12	1	0	1	1	1	0	0	34
69 53 4	BD6	69	53	4	69	250889	9	2014	1377	10	1985	1030	28	3	1	1	17	1309	12	69	2	1	69	1	1	1	1	1	90	7	29	39	7	0	1	1	3	5	21	5	12	1	0	1	1	0	0	0	34
69 18 3	BD6	69	18	3	69	250889	9	2014	1377	5	1982	989	32	4	1	1	17	1309	12	69	2	1	69	1	1	1	1	1	76	7	29	39	7	0	1	1	3	6	21	996	12	1	0	1	1	0	0	0	34
69 24 4	BD6	69	24	4	69	250889	9	2014	1377	3	1987	1047	27	3	6	1	17	1309	12	69	2	1	69	1	1	1	1	2	142	7	29	39	7	3	1	1	3	0	21	996	22	1	1	1	0	1	0	0	34
69 79 2	BD6	69	79	2	69	250889	9	2014	1377	12	1990	1092	23	2	6	1	18	1309	12	69	2	1	69	1	1	1	1	1	161	7	29	39	7	1	1	1	1	5	13	996	23	1	0	0	0	0	0	0	11
69 21 2	BD6	69	21	2	69	250889	9	2014	1377	10	1984	1018	29	3	6	1	17	1309	12	69	2	1	69	1	1	1	1	1	90	7	29	39	7	1	1	1	2	4	21	996	12	1	0	1	1	0	0	0	34
69 34 2	BD6	69	34	2	69	250889	9	2014	1377	10	1994	1138	19	1	1	1	17	1309	12	69	2	1	69	1	1	1	1	1	76	7	29	39	7	1	1	1	3	2	21	10	21	1	0	0	0	1	0	0	34
69 92 2	BD6	69	92	2	69	250889	9	2014	1377	5	1990	1085	24	2	1	1	19	1309	12	69	2	1	69	1	1	1	1	1	103	7	29	39	6	1	1	1	1	5	21	996	22	1	0	1	0	0	0	0	11
69 47 2	BD6	69	47	2	69	250889	9	2014	1377	4	1974	892	40	6	6	1	18	1309	12	69	2	1	69	1	1	1	1	1	161	7	29	39	7	1	1	1	1	1	21	996	21	1	0	1	0	1	0	0	34
69 66 2	BD6	69	66	2	69	250889	9	2014	1377	7	1974	895	40	6	6	1	18	1309	12	69	2	1	69	1	1	1	1	1	76	7	29	39	7	1	1	1	1	2	21	996	12	1	0	1	1	0	0	0	34
69 44 2	BD6	69	44	2	69	250889	9	2014	1377	9	1968	825	46	7	6	1	18	1309	12	69	2	1	69	1	1	1	1	1	103	7	29	39	7	1	1	1	1	2	21	996	14	1	1	1	1	0	0	0	34
69 63 2	BD6	69	63	2	69	250889	9	2014	1377	1	1970	841	44	6	6	1	19	1309	12	69	2	1	69	1	1	1	1	1	161	7	29	39	7	1	1	1	3	2	21	996	12	1	0	1	1	1	0	0	34
69 85 2	BD6	69	85	2	69	250889	9	2014	1377	11	1978	947	35	5	6	1	19	1309	12	69	2	1	69	1	1	1	1	1	90	7	29	39	7	1	1	1	2	5	21	996	12	1	0	0	1	1	0	0	34
69 12 2	BD6	69	12	2	69	250889	9	2014	1377	3	1981	975	33	4	6	1	17	1309	12	69	2	1	69	1	1	1	1	1	161	7	29	39	7	1	1	1	3	2	21	996	12	1	0	1	1	0	0	0	34
69 31 2	BD6	69	31	2	69	250889	9	2014	1377	11	1987	1055	26	3	6	1	17	1309	12	69	2	1	69	1	1	1	1	1	142	7	29	39	7	1	1	1	0		21	10	22	1	0	1	0	0	0	0	34
69 50 3	BD6	69	50	3	69	250889	9	2014	1377	8	1995	1148	19	1	6	1	19	1309	12	69	2	1	69	1	1	1	1	1	76	7	29	39	7	4	1	1	1	5	21	996	21	1	0	1	1	0	0	0	34
69 69 4	BD6	69	69	4	69	250889	9	2014	1377	4	1995	1144	19	1	6	1	18	1309	12	69	2	1	69	1	1	1	1	1	90	7	29	39	7	3	1	1	2	4	21	996	12	1	0	0	0	0	0	0	34
69 69 2	BD6	69	69	2	69	250889	9	2014	1377	1	1975	901	39	5	6	1	18	1309	12	69	2	1	69	1	1	1	1	1	90	7	29	39	7	1	1	1	1	5	21	996	12	1	0	0	0	0	0	0	34
69 5 2	BD6	69	5	2	69	250889	9	2014	1377	3	1982	987	32	4	6	1	19	1309	12	69	2	1	69	1	1	1	1	1	90	7	29	39	7	1	1	1	2	4	21	996	12	1	0	0	0	0	0	0	11
69 2 2	BD6	69	2	2	69	250889	9	2014	1377	7	1986	1039	28	3	6	1	19	1309	12	69	2	1	69	1	1	1	1	1	76	7	29	39	7	1	1	1	1	4	21	10	22	1	0	1	0	0	0	0	11
69 95 2	BD6	69	95	2	69	250889	9	2014	1377	11	1988	1067	25	3	6	1	18	1309	12	69	2	1	69	1	1	1	1	1	161	7	29	39	7	1	1	1	1	5	21	20	22	1	0	0	0	0	0	0	11
70 52 2	BD6	70	52	2	70	293190	9	2014	1377	6	1986	1038	28	3	1	1	21	1309	12	69	2	1	70	1	1	1	1	1	103	1	29	39	5	1	1	1	3	2	21	996	12	1	0	1	1	0	0	0	34
70 40 3	BD6	70	40	3	70	293190	9	2014	1377	1	1988	1057	26	3	1	1	21	1309	12	69	2	1	70	1	1	1	1	1	161	1	29	39	5	0	1	1	3	2	97	997	97	7	7	7	7	7	7		97
70 40 2	BD6	70	40	2	70	293190	9	2014	1377	6	1969	834	45	7	1	1	21	1309	12	69	2	1	70	1	1	1	1	1	161	1	29	39	5	1	1	1	3	2	21	996	12	1	0	1	1	1	0	0	33
70 2 5	BD6	70	2	5	70	293190	9	2014	1377	12	1994	1140	19	1	1	1	20	1309	12	69	2	1	70	1	1	1	1	1	161	1	29	39	5	0	1	1	2	5	97	997	97	7	7	7	7	7	7		97
70 20 2	BD6	70	20	2	70	293190	9	2014	1377	3	1994	1131	20	2	6	1	20	1309	12	69	2	1	70	1	1	1	1	1	103	1	29	39	5	1	1	1	2	2	21	5	12	1	0	0	1	0	0	0	34
70 60 2	BD6	70	60	2	70	293190	9	2014	1377	7	1976	919	38	5	1	1	22	1309	12	69	2	1	70	1	1	1	1	1	103	1	29	39	5	1	1	1	3	2	21	996	12	1	0	1	1	0	0	0	33
70 32 2	BD6	70	32	2	70	293190	9	2014	1377	10	1996	1162	17	1	6	1	22	1309	12	69	2	1	70	1	1	1	1	1	76	1	29	39	5	1	1	1	3	0	21	10	22	1	0	1	0	0	0	0	34
70 12 2	BD6	70	12	2	70	293190	9	2014	1377	8	1972	872	42	6	1	1	20	1309	12	69	2	1	70	1	1	1	1	1	76	1	29	39	5	1	1	1	3	3	21	996	12	1	0	1	1	0	0	1	33
70 36 2	BD6	70	36	2	70	293190	9	2014	1377	6	1973	882	41	6	1	1	21	1309	12	69	2	1	70	1	1	1	1	1	142	1	29	39	5	1	1	1	3	2	31	996	12	1	0	1	1	1	0	0	34
70 10 2	BD6	70	10	2	70	293190	9	2014	1377	12	1973	888	40	6	1	1	26	1309	12	69	2	1	70	1	1	1	1	1	90	1	29	39	5	1	1	1	3	4	21	996	12	1	1	1	1	0	0	0	33
70 42 2	BD6	70	42	2	70	293190	9	2014	1377	11	1967	815	46	7	6	1	21	1309	12	69	2	1	70	1	1	1	1	1	161	1	29	39	5	1	1	1	3	2	21	996	12	1	0	1	1	0	0	0	34
70 54 2	BD6	70	54	2	70	293190	9	2014	1377	8	1984	1016	30	4	6	1	22	1309	12	69	2	1	70	1	1	1	1	1	90	1	29	39	5	1	1	1	2	5	21	10	21	1	0	1	1	0	0	0	34
70 4 2	BD6	70	4	2	70	293190	9	2014	1377	4	1981	976	33	4	6	1	20	1309	12	69	2	1	70	1	1	1	1	1	142	1	29	39	5	1	1	1	2	3	21	15	21	1	0	1	1	0	0	0	34
70 28 2	BD6	70	28	2	70	293190	9	2014	1377	1	1969	829	45	7	1	1	21	1309	12	69	2	1	70	1	1	1	1	1	103	1	29	39	5	1	1	1	2	5	21	10	12	1	0	1	1	1	0	0	34
70 38 2	BD6	70	38	2	70	293190	9	2014	1377	1	1973	877	41	6	1	1	21	1309	12	69	2	1	70	1	1	1	1	1	103	1	29	39	5	1	1	1	3	7	21	996	11	1	0	1	1	0	0	0	33
70 44 2	BD6	70	44	2	70	293190	9	2014	1377	10	1977	934	36	5	6	1	21	1309	12	69	2	1	70	1	1	1	1	1	76	1	29	39	5	1	1	1	3	2	21	5	12	1	0	1	1	0	0	0	34
70 14 2	BD6	70	14	2	70	293190	9	2014	1377	1	1972	865	42	6	1	1	20	1309	12	69	2	1	70	1	1	1	1	1	161	1	29	39	5	1	1	1	3	7	21	996	12	1	0	1	1	0	0	0	33
70 58 2	BD6	70	58	2	70	293190	9	2014	1377	12	1982	996	31	4	1	1	22	1309	12	69	2	1	70	1	1	1	1	1	142	1	29	39	5	1	1	1	3	5	21	996	12	1	0	1	1	0	1	0	33
70 26 2	BD6	70	26	2	70	293190	9	2014	1377	9	1986	1041	28	3	6	1	20	1309	12	69	2	1	70	1	1	1	1	1	142	1	29	39	5	1	1	1	2	5	21	10	21	1	0	1	1	0	0	0	11
70 6 3	BD6	70	6	3	70	293190	9	2014	1377	12	1995	1152	18	1	6	1	20	1309	12	69	2	1	70	1	1	1	1	1	76	1	29	39	5	2	1	1	2	4	11	996	21	1	0	1	0	0	1	0	34
70 2 3	BD6	70	2	3	70	293190	9	2014	1377	5	1995	1145	19	1	1	1	20	1309	12	69	2	1	70	1	1	1	1	1	161	1	29	39	5	0	1	1	2	5	11	996	12	1	0	1	1	0	0	0	34
70 48 2	BD6	70	48	2	70	293190	9	2014	1377	11	1979	959	34	4	1	1	21	1309	12	69	2	1	70	1	1	1	1	1	142	1	29	39	5	1	1	1	2	5	21	5	12	1	0	1	1	0	0	0	34
70 50 2	BD6	70	50	2	70	293190	9	2014	1377	9	1984	1017	30	4	6	1	21	1309	12	69	2	1	70	1	1	1	1	1	90	1	29	39	5	1	1	1	1	5	12	996	12	1	0	1	0	0	0	0	34
71 8 2	BD6	71	8	2	71	171526	9	2014	1377	4	1984	1012	30	4	6	1	25	1309	12	69	2	1	71	1	1	1	1	2	142	1	29	39	8	1	1	1	2	3	21	996	12	1	0	1	0	0	0	0	34
71109 2	BD6	71	109	2	71	171526	9	2014	1377	1	1986	1033	28	3	6	1	25	1309	12	69	2	1	71	1	1	1	1	1	90	1	29	39	8	1	1	1	2	2	21	996	12	1	0	1	0	0	0	0	34
71 27 2	BD6	71	27	2	71	171526	9	2014	1377	3	1985	1023	29	3	6	1	23	1309	12	69	2	1	71	1	1	1	1	1	142	1	29	39	8	1	1	1	1	1	21	996	22	1	0	1	0	0	0	0	11
71 51 2	BD6	71	51	2	71	171526	9	2014	1377	5	1990	1085	24	2	6	1	24	1309	12	69	2	1	71	1	1	1	1	1	90	1	29	39	8	1	1	1	2	5	21	996	12	1	0	0	0	0	0	0	34
71117 2	BD6	71	117	2	71	171526	9	2014	1377	4	1985	1024	29	3	6	1	25	1309	12	69	2	1	71	1	1	1	1	1	76	1	29	39	8	1	1	1	2	4	21	996	22	1	0	0	0	1	0	0	34
71113 2	BD6	71	113	2	71	171526	9	2014	1377	2	1998	1178	16	1	1	1	25	1309	12	69	2	1	71	1	1	1	1	1	103	1	29	39	8	1	1	1	2	3	21	996	21	1	0	1	0	0	0	0	34
71105 2	BD6	71	105	2	71	171526	9	2014	1377	4	1972	868	42	6	6	1	25	1309	12	69	2	1	71	1	1	1	1	1	161	1	29	39	8	1	1	1	1	5	21	996	21	1	0	1	0	0	0	0	11
71 19 2	BD6	71	19	2	71	171526	9	2014	1377	8	1977	932	37	5	6	1	23	1309	12	69	2	1	71	1	1	1	1	1	76	1	29	39	8	1	1	1	1	2	21	10	21	1	0	1	1	0	0	0	34
71 55 2	BD6	71	55	2	71	171526	9	2014	1377	4	1978	940	36	5	1	1	23	1309	12	69	2	1	71	1	1	1	1	1	103	1	29	39	8	1	1	1	2	5	21	996	12	1	1	1	1	1	0	0	34
71 86 2	BD6	71	86	2	71	171526	9	2014	1377	4	1987	1048	27	3	6	1	24	1309	12	69	2	1	71	1	1	1	1	1	76	1	29	39	8	1	1	1	2	0	21	10	22	1	0	1	0	0	0	0	34
71 23 2	BD6	71	23	2	71	171526	9	2014	1377	9	1968	825	46	7	6	1	23	1309	12	69	2	1	71	1	1	1	1	1	161	1	29	39	8	1	1	1	2	1	21	10	22	1	0	1	0	0	0	0	11
71 94 2	BD6	71	94	2	71	171526	9	2014	1377	7	1990	1087	24	2	6	1	24	1309	12	69	2	1	71	1	1	1	1	1	161	1	29	39	8	1	1	1	3	0	21	996	12	1	0	1	1	0	0	0	11
71 47 2	BD6	71	47	2	71	171526	9	2014	1377	10	1994	1138	19	1	6	1	23	1309	12	69	2	1	71	1	1	1	1	1	142	1	29	39	8	1	1	1	2	1	21	996	12	1	0	1	0	0	0	0	34
71 4 4	BD6	71	4	4	71	171526	9	2014	1377	3	1994	1131	20	2	6	1	23	1309	12	69	2	1	71	1	1	1	1	1	161	1	29	39	8	3	1	1	3	2	21	996	12	1	0	1	1	1	1	0	34
71 43 1	BD6	71	43	1	71	171526	9	2014	1377	8	1972	872	42	6	6	1	23	1309	12	69	2	1	71	1	1	1	1	1	161	1	29	39	8	0	1	1	1	5	21	996	21	1	0	1	1	1	0	0	34
71 35 8	BD6	71	35	8	71	171526	9	2014	1377	8	1965	788	49	7	6	1	23	1309	12	69	2	1	71	1	1	1	1	1	103	1	29	39	8	0	1	1	1	4	97	997	97	7	7	7	7	7	7		97
71 19 6	BD6	71	19	6	71	171526	9	2014	1377	3	1968	819	46	7	6	1	23	1309	12	69	2	1	71	1	1	1	1	1	76	1	29	39	8	0	1	1	0		97	997	97	7	7	7	7	7	7		97
71 31 4	BD6	71	31	4	71	171526	9	2014	1377	1	1983	997	31	4	6	1	23	1309	12	69	2	1	71	1	1	1	1	1	90	1	29	39	8	1	1	1	1	5	21	996	22	1	0	1	0	0	0	0	34
71 39 2	BD6	71	39	2	71	171526	9	2014	1377	4	1983	1000	31	4	6	1	23	1309	12	69	2	1	71	1	1	1	1	1	76	1	29	39	8	1	1	1	1	4	21	20	22	1	0	0	0	0	0	0	34
71 66 2	BD6	71	66	2	71	171526	9	2014	1377	1	1993	1117	21	2	6	1	24	1309	12	69	2	1	71	1	1	1	1	1	142	1	29	39	8	1	1	1	2	3	21	996	22	1	0	1	0	1	0	0	34
71 74 2	BD6	71	74	2	71	171526	9	2014	1377	8	1987	1052	27	3	6	1	24	1309	12	69	2	1	71	1	1	1	1	1	103	1	29	39	8	1	1	1	2	2	21	10	22	1	0	0	0	0	0	0	11
71 4 2	BD6	71	4	2	71	171526	9	2014	1377	5	1978	941	36	5	6	1	23	1309	12	69	2	1	71	1	1	1	1	1	161	1	29	39	8	1	1	1	2	1	21	996	12	1	0	1	1	1	1	0	34
71 35 3	BD6	71	35	3	71	171526	9	2014	1377	12	1985	1032	28	3	1	1	23	1309	12	69	2	1	71	1	1	1	1	1	103	1	29	39	8	0	1	1	3	0	97	997	97	7	7	7	7	7	7		97
71 62 2	BD6	71	62	2	71	171526	9	2014	1377	10	1982	994	31	4	6	1	24	1309	12	69	2	1	71	1	1	1	1	1	90	1	29	39	8	1	1	1	1	3	21	5	23	1	0	1	0	0	0	0	11
71 12 1	BD6	71	12	1	71	171526	9	2014	1377	9	1976	921	38	5	6	1	23	1309	12	69	2	1	71	1	1	1	1	1	90	1	29	39	8	0	1	1	2	4	21	5	12	1	0	1	1	1	0	0	34
71 78 2	BD6	71	78	2	71	171526	9	2014	1377	8	1991	1100	23	2	6	1	24	1309	12	69	2	1	71	1	1	1	1	1	76	1	29	39	8	1	1	1	1	4	21	10	23	1	0	1	0	0	0	0	11
71 70 2	BD6	71	70	2	71	171526	9	2014	1377	9	1990	1089	24	2	6	1	24	1309	12	69	2	1	71	1	1	1	1	1	161	1	29	39	8	1	1	1	1	4	21	996	22	1	0	0	0	0	0	0	34
71 35 2	BD6	71	35	2	71	171526	9	2014	1377	1	1967	805	47	7	6	1	23	1309	12	69	2	1	71	1	1	1	1	1	103	1	29	39	8	1	1	1	1	4	21	996	21	1	0	0	1	0	1	0	34
71 31 2	BD6	71	31	2	71	171526	9	2014	1377	9	1990	1089	24	2	6	1	23	1309	12	69	2	1	71	1	1	1	1	1	90	1	29	39	8	1	1	1	1	1	21	996	22	1	0	1	0	0	0	0	34
71101 2	BD6	71	101	2	71	171526	9	2014	1377	7	1969	835	45	7	6	1	24	1309	12	69	2	1	71	1	1	1	1	1	103	1	29	39	8	1	1	1	0		21	996	21	1	0	1	0	0	0	1	34
72 11 1	BD6	72	11	1	72	257289	9	2014	1377	4	1968	820	46	7	6	1	17	1309	12	69	2	1	72	1	1	1	1	1	147	4	21	44	6	0	1	1	2	2	21	996	22	1	0	0	0	0	0	0	11
72 74 2	BD6	72	74	2	72	257289	9	2014	1377	8	1988	1064	26	3	1	1	19	1309	12	69	2	1	72	1	1	1	1	1	130	4	21	44	6	1	1	1	3	2	21	996	12	1	0	1	1	0	1	0	34
72 38 1	BD6	72	38	1	72	257289	9	2014	1377	12	1968	828	45	7	6	1	19	1309	12	69	2	1	72	1	1	1	1	1	130	4	21	44	6	0	1	1	2	4	21	7	21	1	0	1	1	0	0	0	34
72 19 2	BD6	72	19	2	72	257289	9	2014	1377	12	1989	1080	24	2	1	1	18	1309	12	69	2	1	72	1	1	1	1	1	88	4	21	44	6	1	1	1	2	4	21	15	12	1	0	1	1	1	0	0	34
72 57 2	BD6	72	57	2	72	257289	9	2014	1377	5	1983	1001	31	4	6	1	18	1309	12	69	2	1	72	1	1	1	1	1	130	4	21	44	6	1	1	1	2	0	21	6	22	1	0	0	0	1	0	0	11
72 38 2	BD6	72	38	2	72	257289	9	2014	1377	11	1988	1067	25	3	1	1	19	1309	12	69	2	1	72	1	1	1	1	1	130	4	21	44	6	0	1	1	3	2	21	7	21	1	0	1	1	0	0	0	34
72 49 2	BD6	72	49	2	72	257289	9	2014	1377	3	1984	1011	30	4	6	1	18	1309	12	69	2	1	72	1	1	1	1	1	159	4	21	44	6	1	1	1	3	6	21	5	12	1	0	1	1	0	1	0	34
72 30 2	BD6	72	30	2	72	257289	9	2014	1377	5	1990	1085	24	2	6	1	17	1309	12	69	2	1	72	1	1	1	1	1	63	4	21	44	6	1	1	1	0		21	996	23	1	0	1	0	0	0	0	11
72 22 2	BD6	72	22	2	72	257289	9	2014	1377	2	1995	1142	19	1	1	1	18	1309	12	69	2	1	72	1	1	1	1	1	159	4	21	44	6	1	1	1	3	2	21	10	21	1	0	1	1	0	1	0	34
72 27 2	BD6	72	27	2	72	257289	9	2014	1377	4	1988	1060	26	3	6	1	18	1309	12	69	2	1	72	1	1	1	1	1	159	4	21	44	6	1	1	1	1	3	21	10	22	1	0	1	0	0	0	0	34
72 63 2	BD6	72	63	2	72	257289	9	2014	1377	9	1991	1101	23	2	6	1	19	1309	12	69	2	1	72	1	1	1	1	1	88	4	21	44	6	1	1	1	3	0	21	5	21	1	0	1	0	0	0	0	11
72 14 2	BD6	72	14	2	72	257289	9	2014	1377	1	1984	1009	30	4	1	1	17	1309	12	69	2	1	72	1	1	1	1	1	130	4	21	44	6	1	1	1	3	2	21	996	22	1	0	1	0	0	0	0	34
72 24 2	BD6	72	24	2	72	257289	9	2014	1377	1	1977	925	37	5	6	1	17	1309	12	69	2	1	72	1	1	1	1	1	159	4	21	44	6	1	1	1	2	5	21	996	13	1	0	1	1	0	1	0	33
72 52 2	BD6	72	52	2	72	257289	9	2014	1377	2	1965	782	49	7	6	1	18	1309	12	69	2	1	72	1	1	1	1	1	63	4	21	44	6	1	1	1	1	4	21	996	12	1	0	1	1	1	0	0	34
72 35 2	BD6	72	35	2	72	257289	9	2014	1377	5	1988	1061	26	3	6	1	18	1309	12	69	2	1	72	1	1	1	1	1	130	4	21	44	6	1	1	1	2	3	21	10	21	1	0	1	0	0	0	0	11
72 44 2	BD6	72	44	2	72	257289	9	2014	1377	10	1980	970	33	4	6	1	18	1309	12	69	2	1	72	1	1	1	1	1	88	4	21	44	6	1	1	1	2	3	21	996	12	1	0	1	1	0	0	0	34
72 46 3	BD6	72	46	3	72	257289	9	2014	1377	10	1992	1114	21	2	1	1	18	1309	12	69	2	1	72	1	1	1	1	1	130	4	21	44	6	0	1	1	3	4	21	6	21	1	0	1	1	1	1	0	34
72 52 4	BD6	72	52	4	72	257289	9	2014	1377	2	1996	1154	18	1	1	1	18	1309	12	69	2	1	72	1	1	1	1	1	63	4	21	44	6	3	1	1	2	4	21	996	12	1	0	1	1	1	0	0	34
72 24 8	BD6	72	24	8	72	257289	9	2014	1377	4	1994	1132	20	2	6	1	17	1309	12	69	2	1	72	1	1	1	1	1	159	4	21	44	6	7	1	1	3	2	21	996	13	1	0	1	1	0	1	0	33
72 71 1	BD6	72	71	1	72	257289	9	2014	1377	3	1982	987	32	4	6	1	19	1309	12	69	2	1	72	1	1	1	1	1	63	4	21	44	6	0	1	1	3	4	21	996	12	1	0	0	1	0	0	0	34
72 8 2	BD6	72	8	2	72	257289	9	2014	1377	3	1968	819	46	7	6	1	17	1309	12	69	2	1	72	1	1	1	1	1	88	4	21	44	6	1	1	1	1	2	21	25	22	1	0	0	0	0	0	0	11
72 41 4	BD6	72	41	4	72	257289	9	2014	1377	10	1993	1126	20	2	6	1	18	1309	12	69	2	1	72	1	1	1	1	1	63	4	21	44	6	3	1	1	2	5	21	996	12	1	0	1	1	1	0	0	34
72 65 2	BD6	72	65	2	72	257289	9	2014	1377	8	1976	920	38	5	6	1	19	1309	12	69	2	1	72	1	1	1	1	1	65	4	21	44	6	1	1	1	0		21	996	22	1	0	1	0	0	1	0	34
72 30 5	BD6	72	30	5	72	257289	9	2014	1377	6	1992	1110	22	2	6	1	17	1309	12	69	2	1	72	1	1	1	1	1	63	4	21	44	6	0	1	1	2	2	97	997	97	7	7	7	7	7	7		97
72 60 1	BD6	72	60	1	72	257289	9	2014	1377	2	1988	1058	26	3	6	1	19	1309	12	69	2	1	72	1	1	1	1	1	159	4	21	44	6	0	1	1	2	1	21	998	21	1	0	1	0	0	0	0	11
72 76 1	BD6	72	76	1	72	257289	9	2014	1377	3	1994	1131	20	2	6	1	19	1309	12	69	2	1	72	1	1	1	1	1	63	4	21	44	6	0	1	1	3	2	21	996	12	1	0	0	1	0	0	0	34
72 55 2	BD6	72	55	2	72	257289	9	2014	1377	12	1986	1044	27	3	6	1	19	1309	12	69	2	1	72	1	1	1	1	1	88	4	21	44	6	1	1	1	3	2	21	996	22	1	0	1	0	1	0	0	34
72 41 6	BD6	72	41	6	72	257289	9	2014	1377	4	1985	1024	29	3	6	1	18	1309	12	69	2	1	72	1	1	1	1	1	63	4	21	44	6	0	1	1	2	5	21	996	12	1	0	1	1	1	0	0	34
72 79 2	BD6	72	79	2	72	257289	9	2014	1377	6	1989	1074	25	3	6	1	19	1309	12	69	2	1	72	1	1	1	1	1	159	4	21	44	6	1	1	1	3	0	21	5	13	1	0	0	1	0	1	0	34
72 38 5	BD6	72	38	5	72	257289	9	2014	1377	7	1993	1123	21	2	1	1	19	1309	12	69	2	1	72	1	1	1	1	1	130	4	21	44	6	0	1	1	3	2	21	7	21	1	0	1	1	0	0	0	34
72 49 5	BD6	72	49	5	72	257289	9	2014	1377	10	1973	886	40	6	6	1	18	1309	12	69	2	1	72	1	1	1	1	1	159	4	21	44	6	4	1	1	3	6	21	5	12	1	0	1	1	0	1	0	34
72 33 2	BD6	72	33	2	72	257289	9	2014	1377	9	1994	1137	20	2	6	1	18	1309	12	69	2	1	72	1	1	1	1	1	88	4	21	44	6	1	1	1	2	5	21	5	21	1	0	1	1	0	0	0	34
132 62 2	BD6	132	62	2	132	695882	9	2014	1377	4	1982	988	32	4	1	1	16	1309	12	69	2	1	132	9	9	2	1	1	65	4	9	38	8	1	2	1	2	5	21	996	12	1	0	1	1	0	1	0	33
132 39 5	BD6	132	39	5	132	695882	9	2014	1377	4	1989	1072	25	3	6	1	14	1309	12	69	2	1	132	9	9	2	1	1	62	4	9	38	8	0	2	1	2	5	21	996	12	1	0	1	1	0	0	0	34
132111 2	BD6	132	111	2	132	695882	9	2014	1377	6	1978	942	36	5	6	1	16	1309	12	69	2	1	132	9	9	2	1	1	106	4	9	38	8	1	2	1	0		21	5	22	1	0	1	1	0	0	0	11
132 50 5	BD6	132	50	5	132	695882	9	2014	1377	5	1968	821	46	7	6	1	16	1309	12	69	2	1	132	9	9	2	1	1	109	4	9	38	8	4	2	1	0		21	5	21	1	0	1	1	0	0	0	33
132 28 2	BD6	132	28	2	132	695882	9	2014	1377	9	1973	885	41	6	6	1	14	1309	12	69	2	1	132	9	9	2	1	1	156	4	9	38	8	1	2	1	2	3	21	996	11	1	0	1	1	0	0	0	34
132 5 2	BD6	132	5	2	132	695882	9	2014	1377	1	1972	865	42	6	6	1	14	1309	12	69	2	1	132	9	9	2	1	1	65	4	9	38	8	1	2	1	3	2	21	996	21	1	0	1	1	0	0	0	34
132107 2	BD6	132	107	2	132	695882	9	2014	1377	4	1994	1132	20	2	6	1	14	1309	12	69	2	1	132	9	9	2	1	1	109	4	9	38	8	1	2	1	2	3	11	996	14	1	0	1	1	0	0	0	33
132 31 2	BD6	132	31	2	132	695882	9	2014	1377	1	1984	1009	30	4	6	1	14	1309	12	69	2	1	132	9	9	2	1	1	109	4	9	38	8	6	2	1	3	6	21	996	14	1	0	1	1	0	0	0	34
132 73 2	BD6	132	73	2	132	695882	9	2014	1377	6	1978	942	36	5	6	1	15	1309	12	69	2	1	132	9	9	2	1	1	106	4	9	38	8	1	2	1	2	2	21	996	12	1	0	1	1	0	0	0	34
132111 3	BD6	132	111	3	132	695882	9	2014	1377	11	1994	1139	19	1	6	1	16	1309	12	69	2	1	132	9	9	2	1	1	106	4	9	38	8	0	2	1	1	4	97	997	97	7	7	7	7	7	7		97
132 5 4	BD6	132	5	4	132	695882	9	2014	1377	7	1993	1123	21	2	1	1	14	1309	12	69	2	1	132	9	9	2	1	1	65	4	9	38	8	0	2	1	3	2	97	997	97	7	7	7	7	7	7		97
132 16 2	BD6	132	16	2	132	695882	9	2014	1377	6	1991	1098	23	2	6	1	14	1309	12	69	2	1	132	9	9	2	1	1	106	4	9	38	8	1	2	1	2	3	11	996	12	1	0	1	1	0	0	0	33
132 24 2	BD6	132	24	2	132	695882	9	2014	1377	9	1991	1101	23	2	6	1	14	1309	12	69	2	1	132	9	9	2	1	1	65	4	9	38	8	1	2	1	1	5	21	5	21	1	0	1	0	0	0	0	34
132 9 2	BD6	132	9	2	132	695882	9	2014	1377	5	1966	797	48	7	6	1	16	1309	12	69	2	1	132	9	9	2	1	1	156	4	9	38	8	1	2	1	3	0	21	996	12	1	0	1	1	0	1	1	34
132 92 5	BD6	132	92	5	132	695882	9	2014	1377	3	1998	1179	16	1	6	1	15	1309	12	69	2	1	132	9	9	2	1	1	106	4	9	38	8	0	2	1	1	4	97	997	97	7	7	7	7	7	7		97
132 99 1	BD6	132	99	1	132	695882	9	2014	1377	8	1983	1004	31	4	6	1	16	1309	12	69	2	1	132	9	9	2	1	1	65	4	9	38	8	0	2	1	2	5	21	996	12	1	0	1	1	0	0	0	34
132 43 2	BD6	132	43	2	132	695882	9	2014	1377	5	1984	1013	30	4	6	1	15	1309	12	69	2	1	132	9	9	2	1	1	65	4	9	38	8	1	2	1	2	4	21	996	21	1	0	1	1	0	0	0	33
132 84 2	BD6	132	84	2	132	695882	9	2014	1377	4	1967	808	47	7	6	1	16	1309	12	69	2	1	132	9	9	2	1	1	156	4	9	38	8	1	2	1	2	3	21	996	12	1	0	1	1	0	0	0	33
132 35 3	BD6	132	35	3	132	695882	9	2014	1377	4	1989	1072	25	3	6	1	14	1309	12	69	2	1	132	9	9	2	1	1	106	4	9	38	8	0	2	1	3	2	21	5	12	1	0	1	1	0	0	0	33
132 20 2	BD6	132	20	2	132	695882	9	2014	1377	3	1987	1047	27	3	6	1	14	1309	12	69	2	1	132	9	9	2	1	1	62	4	9	38	8	1	2	1	3	2	11	996	12	1	0	1	1	0	0	0	34
132 65 6	BD6	132	65	6	132	695882	9	2014	1377	8	1995	1148	19	1	1	1	15	1309	12	69	2	1	132	9	9	2	1	1	156	4	9	38	8	0	2	1	2	5	21	996	12	1	0	1	1	0	0	0	34
132103 2	BD6	132	103	2	132	695882	9	2014	1377	11	1983	1007	30	4	1	1	15	1309	12	69	2	1	132	9	9	2	1	1	156	4	9	38	8	1	2	1	3	2	11	996	21	1	0	1	1	0	0	0	34
132107 3	BD6	132	107	3	132	695882	9	2014	1377	6	1990	1086	24	2	6	1	14	1309	12	69	2	1	132	9	9	2	1	1	109	4	9	38	8	0	2	1	2	5	11	996	14	1	0	1	1	0	0	0	33
132 96 2	BD6	132	96	2	132	695882	9	2014	1377	11	1976	923	37	5	1	1	15	1309	12	69	2	1	132	9	9	2	1	1	62	4	9	38	8	1	2	1	3	4	21	996	12	1	0	1	1	0	0	0	34
132 58 1	BD6	132	58	1	132	695882	9	2014	1377	11	1969	839	44	6	6	1	16	1309	12	69	2	1	132	9	9	2	1	1	62	4	9	38	8	2	2	1	2	2	21	996	12	1	0	1	0	0	0	0	34
132 13 2	BD6	132	13	2	132	695882	9	2014	1377	7	1967	811	47	7	6	1	16	1309	12	69	2	1	132	9	9	2	1	1	109	4	9	38	8	1	2	1	2	5	11	996	12	1	0	1	1	0	0	0	33
132 92 2	BD6	132	92	2	132	695882	9	2014	1377	1	1993	1117	21	2	1	1	15	1309	12	69	2	1	132	9	9	2	1	1	106	4	9	38	8	1	2	1	2	5	21	10	12	1	0	1	1	0	0	0	33
132 54 4	BD6	132	54	4	132	695882	9	2014	1377	5	1978	941	36	5	1	1	15	1309	12	69	2	1	132	9	9	2	1	1	106	4	9	38	8	3	2	1	3	6	13	996	12	1	0	1	1	0	1	0	34
132 47 2	BD6	132	47	2	132	695882	9	2014	1377	11	1965	791	48	7	6	1	14	1309	12	69	2	1	132	9	9	2	1	1	156	4	9	38	8	1	2	1	2	2	11	996	14	1	0	1	1	0	0	0	33
132 50 2	BD6	132	50	2	132	695882	9	2014	1377	5	1988	1061	26	3	6	1	16	1309	12	69	2	1	132	9	9	2	1	1	109	4	9	38	8	1	2	1	3	6	21	5	21	1	0	1	1	0	0	0	33
132 65 1	BD6	132	65	1	132	695882	9	2014	1377	12	1965	792	48	7	6	1	15	1309	12	69	2	1	132	9	9	2	1	1	62	4	9	38	8	0	2	1	1	5	21	996	12	1	0	1	1	0	0	0	34
132 1 7	BD6	132	1	7	132	695882	9	2014	1377	6	1986	1038	28	3	1	1	14	1309	12	69	2	1	132	9	9	2	1	1	62	4	9	38	8	0	2	1	3	2	97	997	97	7	7	7	7	7	7		97
132 99 4	BD6	132	99	4	132	695882	9	2014	1377	9	1984	1017	30	4	1	1	16	1309	12	69	2	1	132	9	9	2	1	1	65	4	9	38	8	5	2	1	3	7	21	996	12	1	0	1	1	0	0	0	34
133 62 2	BD6	133	62	2	133	569652	9	2014	1377	12	1970	852	43	6	6	1	7	1309	12	69	2	1	133	9	9	2	1	1	156	1	9	38	6	1	2	1	1	2	21	996	22	1	0	1	0	0	0	0	34
133 5 1	BD6	133	5	1	133	569652	9	2014	1377	2	1988	1058	26	3	6	1	6	1309	12	69	2	1	133	9	9	2	1	1	109	1	9	38	6	0	2	1	1	5	21	996	22	1	0	0	0	0	0	0	34
133 75 7	BD6	133	75	7	133	569652	9	2014	1377	6	1989	1074	25	3	6	1	6	1309	12	69	2	1	133	9	9	2	1	1	62	1	9	38	6	6	2	1	2	3	21	996	22	0	0	0	0	1	0	0	11
133 18 4	BD6	133	18	4	133	569652	9	2014	1377	3	1989	1071	25	3	6	1	6	1309	12	69	2	1	133	9	9	2	1	1	106	1	9	38	6	3	2	1	0		21	996	23	1	0	1	1	0	0	0	11
133 40 2	BD6	133	40	2	133	569652	9	2014	1377	7	1969	835	45	7	1	1	7	1309	12	69	2	1	133	9	9	2	1	1	65	1	9	38	6	1	2	1	3	5	21	996	21	1	0	1	1	0	0	0	34
133 18 2	BD6	133	18	2	133	569652	9	2014	1377	12	1969	840	44	6	6	1	6	1309	12	69	2	1	133	9	9	2	1	1	106	1	9	38	6	1	2	1	0		21	996	23	1	0	1	1	0	0	0	11
133 18 6	BD6	133	18	6	133	569652	9	2014	1377	8	1993	1124	21	2	6	1	6	1309	12	69	2	1	133	9	9	2	1	1	106	1	9	38	6	0	2	1	1	2	21	996	23	1	0	1	1	0	0	0	11
133 90 2	BD6	133	90	2	133	569652	9	2014	1377	11	1966	803	47	7	6	1	7	1309	12	69	2	1	133	9	9	2	1	1	62	1	9	38	6	1	2	1	0		21	996	22	0	0	0	0	0	0	0	11
133 30 2	BD6	133	30	2	133	569652	9	2014	1377	3	1981	975	33	4	6	1	6	1309	12	69	2	1	133	9	9	2	1	1	156	1	9	38	6	1	2	1	0		21	20	21	1	0	0	0	0	0	0	34
133 94 1	BD6	133	94	1	133	569652	9	2014	1377	12	1983	1008	30	4	6	1	7	1309	12	69	2	1	133	9	9	2	1	1	156	1	9	38	6	0	2	1	2	3	21	996	23	0	0	1	0	0	0	0	34
133 36 1	BD6	133	36	1	133	569652	9	2014	1377	12	1987	1056	26	3	6	1	6	1309	12	69	2	1	133	9	9	2	1	1	109	1	9	38	6	0	2	1	2	4	21	996	23	0	0	0	0	0	0	0	34
133 75 12	BD6	133	75	12	133	569652	9	2014	1377	6	1995	1146	19	1	6	1	6	1309	12	69	2	1	133	9	9	2	1	1	62	1	9	38	6	11	2	1	1	3	21	996	22	0	0	0	0	1	0	0	11
133 68 2	BD6	133	68	2	133	569652	9	2014	1377	4	1971	856	43	6	6	1	6	1309	12	69	2	1	133	9	9	2	1	1	109	1	9	38	6	1	2	1	1	5	21	996	22	1	0	1	1	0	0	0	34
133 65 2	BD6	133	65	2	133	569652	9	2014	1377	4	1987	1048	27	3	6	1	7	1309	12	69	2	1	133	9	9	2	1	1	106	1	9	38	6	1	2	1	1	5	21	996	21	1	0	1	0	0	0	0	34
133 68 3	BD6	133	68	3	133	569652	9	2014	1377	1	1992	1105	22	2	6	1	6	1309	12	69	2	1	133	9	9	2	1	1	109	1	9	38	6	0	2	1	2	3	97	997	97	7	7	7	7	7	7		97
133 85 2	BD6	133	85	2	133	569652	9	2014	1377	10	1969	838	44	6	6	1	7	1309	12	69	2	1	133	9	9	2	1	1	109	1	9	38	6	1	2	1	0		21	996	23	0	0	0	0	0	0	0	11
133 87 2	BD6	133	87	2	133	569652	9	2014	1377	2	1982	986	32	4	6	1	7	1309	12	69	2	1	133	9	9	2	1	1	65	1	9	38	6	1	2	1	0		21	996	21	0	0	0	0	0	0	0	11
133 8 2	BD6	133	8	2	133	569652	9	2014	1377	4	1977	928	37	5	6	1	5	1309	12	69	2	1	133	9	9	2	1	1	65	1	9	38	6	1	2	1	0		21	996	43	0	0	1	0	0	0	0	11
133 77 2	BD6	133	77	2	133	569652	9	2014	1377	9	1980	969	34	4	6	1	7	1309	12	69	2	1	133	9	9	2	1	1	156	1	9	38	6	1	2	1	1	1	21	996	21	0	0	1	0	0	0	0	11
133 21 2	BD6	133	21	2	133	569652	9	2014	1377	12	1993	1128	20	2	6	1	5	1309	12	69	2	1	133	9	9	2	1	1	109	1	9	38	6	1	2	1	2	2	21	996	22	1	0	1	1	0	1	0	34
133 56 1	BD6	133	56	1	133	569652	9	2014	1377	10	1971	862	42	6	6	1	6	1309	12	69	2	1	133	9	9	2	1	1	65	1	9	38	6	0	2	1	1	5	21	996	21	1	0	1	0	0	0	0	34
133 24 2	BD6	133	24	2	133	569652	9	2014	1377	11	1991	1103	22	2	6	1	6	1309	12	69	2	1	133	9	9	2	1	1	65	1	9	38	6	1	2	1	0		21	996	22	1	0	0	0	0	0	0	11
133 14 4	BD6	133	14	4	133	569652	9	2014	1377	5	1995	1145	19	1	6	1	5	1309	12	69	2	1	133	9	9	2	1	1	156	1	9	38	6	3	2	1	2	1	21	996	22	1	0	1	0	1	0	0	11
133 2 2	BD6	133	2	2	133	569652	9	2014	1377	11	1979	959	34	4	6	1	5	1309	12	69	2	1	133	9	9	2	1	1	106	1	9	38	6	1	2	1	0		21	996	22	1	0	1	0	0	0	0	11
133 14 6	BD6	133	14	6	133	569652	9	2014	1377	7	1992	1111	22	2	6	1	5	1309	12	69	2	1	133	9	9	2	1	1	156	1	9	38	6	0	2	1	2	1	97	997	97	7	7	7	7	7	7		97
133 58 2	BD6	133	58	2	133	569652	9	2014	1377	5	1976	917	38	5	6	1	7	1309	12	69	2	1	133	9	9	2	1	1	62	1	9	38	6	1	2	1	0		21	996	21	1	0	1	0	0	0	0	34
133 48 2	BD6	133	48	2	133	569652	9	2014	1377	4	1977	928	37	5	6	1	7	1309	12	69	2	1	133	9	9	2	1	1	106	1	9	38	6	1	2	1	0		21	996	22	1	0	1	1	1	0	0	34
133 43 4	BD6	133	43	4	133	569652	9	2014	1377	6	1997	1170	17	1	6	1	6	1309	12	69	2	1	133	9	9	2	1	1	62	1	9	38	6	3	2	1	2	5	21	996	21	1	0	1	1	0	0	0	34
133 43 2	BD6	133	43	2	133	569652	9	2014	1377	3	1972	867	42	6	6	1	6	1309	12	69	2	1	133	9	9	2	1	1	62	1	9	38	6	1	2	1	2	3	21	996	21	1	0	1	1	0	0	0	34
133 71 2	BD6	133	71	2	133	569652	9	2014	1377	4	1975	904	39	5	6	1	6	1309	12	69	2	1	133	9	9	2	1	1	65	1	9	38	6	1	2	1	1	4	21	5	21	1	0	1	1	0	0	0	33
133 56 5	BD6	133	56	5	133	569652	9	2014	1377	6	1993	1122	21	2	1	1	6	1309	12	69	2	1	133	9	9	2	1	1	65	1	9	38	6	0	2	1	3	2	21	996	21	1	0	1	0	0	0	0	34
133 27 2	BD6	133	27	2	133	569652	9	2014	1377	4	1995	1144	19	1	6	1	5	1309	12	69	2	1	133	9	9	2	1	1	62	1	9	38	6	1	2	1	1	4	21	996	22	0	0	0	0	0	0	0	34
133 46 1	BD6	133	46	1	133	569652	9	2014	1377	7	1976	919	38	5	6	1	6	1309	12	69	2	1	133	9	9	2	1	1	156	1	9	38	6	0	2	1	1	2	21	996	22	1	1	1	0	0	0	0	34
133 14 2	BD6	133	14	2	133	569652	9	2014	1377	11	1974	899	39	5	6	1	5	1309	12	69	2	1	133	9	9	2	1	1	156	1	9	38	6	1	2	1	1	5	21	996	22	1	0	1	0	1	0	0	11
133 11 2	BD6	133	11	2	133	569652	9	2014	1377	11	1985	1031	28	3	6	1	6	1309	12	69	2	1	133	9	9	2	1	1	62	1	9	38	6	1	2	1	2	3	21	996	22	1	0	1	0	0	0	0	34
133 71 4	BD6	133	71	4	133	569652	9	2014	1377	12	1996	1164	17	1	1	1	6	1309	12	69	2	1	133	9	9	2	1	1	65	1	9	38	6	3	2	1	3	2	21	5	21	1	0	1	1	0	0	0	33
134 66 4	BD6	134	66	4	134	760716	8	2014	1376	6	1994	1134	20	2	6	1	19	1309	13	68	2	1	134	9	9	2	1	1	59	1	9	49	4	0	2	1	2	5	97	997	97	7	7	7	7	7	7		97
134 36 2	BD6	134	36	2	134	760716	8	2014	1376	8	1990	1088	24	2	6	1	18	1309	13	68	2	1	134	9	9	2	1	1	59	1	9	49	4	1	2	1	2	4	11	996	12	1	0	1	1	0	0	0	34
134102 5	BD6	134	102	5	134	760716	8	2014	1376	9	1989	1077	24	2	1	1	20	1309	13	68	2	1	134	9	9	2	1	1	146	1	9	49	4	0	2	1	3	2	21	996	21	1	0	1	1	0	1	0	34
134109 2	BD6	134	109	2	134	760716	8	2014	1376	10	1985	1030	28	3	6	1	20	1309	13	68	2	1	134	9	9	2	1	1	75	1	9	49	4	1	2	1	2	3	21	996	23	1	0	0	0	0	0	0	11
134 91 4	BD6	134	91	4	134	760716	8	2014	1376	10	1996	1162	17	1	6	1	19	1309	13	68	2	1	134	9	9	2	1	1	59	1	9	49	4	0	2	1	1	4	21	996	21	1	0	0	1	0	0	0	34
134 76 2	BD6	134	76	2	134	760716	8	2014	1376	2	1992	1106	22	2	1	1	20	1309	13	68	2	1	134	9	9	2	1	1	123	1	9	49	4	1	2	1	2	5	11	996	12	1	1	1	1	0	1	0	34
134 55 2	BD6	134	55	2	134	760716	8	2014	1376	7	1979	955	35	5	6	1	19	1309	13	68	2	1	134	9	9	2	1	1	101	1	9	49	4	1	2	1	2	3	21	996	22	1	0	1	0	0	0	0	11
134 80 2	BD6	134	80	2	134	760716	8	2014	1376	3	1983	999	31	4	6	1	19	1309	13	68	2	1	134	9	9	2	1	1	101	1	9	49	4	1	2	1	2	3	21	996	12	1	0	1	1	0	0	0	34
134 61 2	BD6	134	61	2	134	760716	8	2014	1376	1	1988	1057	26	3	1	1	19	1309	13	68	2	1	134	9	9	2	1	1	146	1	9	49	4	3	2	1	3	0	21	996	12	1	0	1	1	0	0	0	34
134102 3	BD6	134	102	3	134	760716	8	2014	1376	8	1989	1076	25	3	6	1	20	1309	13	68	2	1	134	9	9	2	1	1	146	1	9	49	4	0	2	1	3	2	21	996	21	1	0	1	1	0	1	0	34
134 44 3	BD6	134	44	3	134	760716	8	2014	1376	6	1993	1122	21	2	6	1	19	1309	13	68	2	1	134	9	9	2	1	1	146	1	9	49	4	0	2	1	3	0	97	997	97	7	7	7	7	7	7		97
134 88 1	BD6	134	88	1	134	760716	8	2014	1376	7	1984	1015	30	4	1	1	19	1309	13	68	2	1	134	9	9	2	1	1	75	1	9	49	4	0	2	1	2	4	21	10	12	1	0	1	1	0	0	0	34
134 61 1	BD6	134	61	1	134	760716	8	2014	1376	6	1968	822	46	7	6	1	19	1309	13	68	2	1	134	9	9	2	1	1	146	1	9	49	4	0	2	1	2	2	21	996	12	1	0	1	1	0	0	0	34
134 21 2	BD6	134	21	2	134	760716	8	2014	1376	5	1987	1049	27	3	1	1	18	1309	13	68	2	1	134	9	9	2	1	1	146	1	9	49	4	1	2	1	3	2	11	996	12	1	0	1	1	0	1	0	34
134 51 2	BD6	134	51	2	134	760716	8	2014	1376	9	1991	1101	22	2	6	1	19	1309	13	68	2	1	134	9	9	2	1	1	75	1	9	49	4	1	2	1	3	0	21	996	12	1	0	1	1	0	1	1	34
134 29 1	BD6	134	29	1	134	760716	8	2014	1376	6	1979	954	35	5	1	1	18	1309	13	68	2	1	134	9	9	2	1	1	75	1	9	49	4	0	2	1	3	0	21	996	12	1	0	1	1	0	0	0	34
134 11 2	BD6	134	11	2	134	760716	8	2014	1376	2	1984	1010	30	4	6	1	18	1309	13	68	2	1	134	9	9	2	1	1	101	1	9	49	4	1	2	1	3	0	21	996	12	1	0	1	1	0	0	0	34
134 44 1	BD6	134	44	1	134	760716	8	2014	1376	6	1973	882	41	6	6	1	19	1309	13	68	2	1	134	9	9	2	1	1	146	1	9	49	4	0	2	1	0		21	996	22	1	0	1	0	0	0	0	11
134 97 2	BD6	134	97	2	134	760716	8	2014	1376	7	1992	1111	22	2	6	1	20	1309	13	68	2	1	134	9	9	2	1	1	59	1	9	49	4	1	2	1	3	0	21	996	22	1	0	0	1	0	0	0	11
134 15 2	BD6	134	15	2	134	760716	8	2014	1376	6	1985	1026	29	3	6	1	18	1309	13	68	2	1	134	9	9	2	1	1	75	1	9	49	4	1	2	1	3	0	21	996	12	1	0	1	1	0	1	0	34
134 4 1	BD6	134	4	1	134	760716	8	2014	1376	9	1978	945	35	5	6	1	18	1309	13	68	2	1	134	9	9	2	1	1	123	1	9	49	4	0	2	1	2	3	11	996	12	1	0	1	1	0	0	0	34
134 66 2	BD6	134	66	2	134	760716	8	2014	1376	12	1967	816	46	7	6	1	19	1309	13	68	2	1	134	9	9	2	1	1	59	1	9	49	4	1	2	1	0		21	996	22	1	0	1	1	0	0	0	11
134 47 2	BD6	134	47	2	134	760716	8	2014	1376	6	1975	906	39	5	6	1	19	1309	13	68	2	1	134	9	9	2	1	1	59	1	9	49	4	1	2	1	0		21	996	22	1	0	1	1	0	0	0	34
134 18 2	BD6	134	18	2	134	760716	8	2014	1376	6	1971	858	43	6	6	1	18	1309	13	68	2	1	134	9	9	2	1	1	59	1	9	49	4	1	2	1	2	2	11	996	12	1	0	1	1	0	0	0	34
134 57 2	BD6	134	57	2	134	760716	8	2014	1376	10	1997	1174	16	1	6	1	18	1309	13	68	2	1	134	9	9	2	1	1	123	1	9	49	4	1	2	1	2	2	21	996	22	1	0	0	0	0	0	0	11
134109 6	BD6	134	109	6	134	760716	8	2014	1376	2	1993	1118	21	2	6	1	20	1309	13	68	2	1	134	9	9	2	1	1	75	1	9	49	4	5	2	1	2	3	21	996	23	1	0	0	0	0	0	0	11
134 84 1	BD6	134	84	1	134	760716	8	2014	1376	9	1980	969	33	4	6	1	19	1309	13	68	2	1	134	9	9	2	1	1	146	1	9	49	4	0	2	1	2	3	11	996	12	1	0	1	1	0	0	0	34
134 7 2	BD6	134	7	2	134	760716	8	2014	1376	9	1986	1041	27	3	6	1	18	1309	13	68	2	1	134	9	9	2	1	1	146	1	9	49	4	1	2	1	2	5	12	996	14	1	0	1	1	1	0	0	34
134 95 2	BD6	134	95	2	134	760716	8	2014	1376	7	1992	1111	22	2	1	1	20	1309	13	68	2	1	134	9	9	2	1	1	123	1	9	49	4	1	2	1	3	2	21	996	21	1	0	1	1	0	1	0	34
134 40 1	BD6	134	40	1	134	760716	8	2014	1376	4	1987	1048	27	3	6	1	19	1309	13	68	2	1	134	9	9	2	1	1	123	1	9	49	4	0	2	1	2	4	11	996	12	1	0	1	1	0	0	0	33
135 48 2	BD6	135	48	2	135	1020627	8	2014	1376	1	1986	1033	28	3	6	1	9	1309	13	68	2	1	135	9	9	2	1	1	123	7	9	49	5	1	2	1	2	5	21	996	21	1	0	1	1	1	0	0	34
135 99 2	BD6	135	99	2	135	1020627	8	2014	1376	3	1990	1083	24	2	1	1	11	1309	13	68	2	1	135	9	9	2	1	1	146	7	9	49	5	0	2	1	2	3	21	5	22	1	0	1	1	0	0	0	34
135 27 2	BD6	135	27	2	135	1020627	8	2014	1376	10	1975	910	38	5	6	1	9	1309	13	68	2	1	135	9	9	2	1	1	75	7	9	49	5	1	2	1	0		21	20	22	1	0	1	0	0	0	0	11
135 6 3	BD6	135	6	3	135	1020627	8	2014	1376	12	1989	1080	24	2	1	1	9	1309	13	68	2	1	135	9	9	2	1	1	59	7	9	49	5	2	2	1	3	2	21	996	22	1	0	1	1	0	0	0	34
135 82 2	BD6	135	82	2	135	1020627	8	2014	1376	11	1971	863	42	6	6	1	10	1309	13	68	2	1	135	9	9	2	1	1	146	7	9	49	5	1	2	1	0		21	996	22	1	0	1	0	0	0	0	11
135 44 4	BD6	135	44	4	135	1020627	8	2014	1376	7	1991	1099	23	2	6	1	9	1309	13	68	2	1	135	9	9	2	1	1	75	7	9	49	5	0	2	1	2	4	21	25	22	1	0	1	1	0	0	0	11
135 30 6	BD6	135	30	6	135	1020627	8	2014	1376	5	1992	1109	22	2	1	1	9	1309	13	68	2	1	135	9	9	2	1	1	123	7	9	49	5	5	2	1	3	2	21	5	21	1	0	0	0	0	1	0	34
135 20 1	BD6	135	20	1	135	1020627	8	2014	1376	11	1981	983	32	4	6	1	9	1309	13	68	2	1	135	9	9	2	1	1	59	7	9	49	5	0	2	1	2	2	21	996	22	1	0	1	1	0	0	0	34
135 75 2	BD6	135	75	2	135	1020627	8	2014	1376	7	1968	823	46	7	6	1	10	1309	13	68	2	1	135	9	9	2	1	1	123	7	9	49	5	1	2	1	1	5	21	30	23	1	0	1	0	0	0	0	11
135 55 2	BD6	135	55	2	135	1020627	8	2014	1376	3	1972	867	42	6	6	1	10	1309	13	68	2	1	135	9	9	2	1	1	75	7	9	49	5	1	2	1	3	0	21	996	12	1	0	1	1	0	0	0	11
135 3 2	BD6	135	3	2	135	1020627	8	2014	1376	11	1986	1043	27	3	6	1	9	1309	13	68	2	1	135	9	9	2	1	1	101	7	9	49	5	1	2	1	2	2	21	996	22	0	0	0	0	0	0	0	11
135103 1	BD6	135	103	1	135	1020627	8	2014	1376	9	1978	945	35	5	6	1	11	1309	13	68	2	1	135	9	9	2	1	1	101	7	9	49	5	0	2	1	2	4	21	15	22	1	0	0	0	0	0	0	11
135 16 2	BD6	135	16	2	135	1020627	8	2014	1376	5	1980	965	34	4	6	1	9	1309	13	68	2	1	135	9	9	2	1	1	146	7	9	49	5	1	2	1	1	3	21	6	21	1	0	1	0	0	0	0	34
135 34 2	BD6	135	34	2	135	1020627	8	2014	1376	7	1989	1075	25	3	6	1	9	1309	13	68	2	1	135	9	9	2	1	1	146	7	9	49	5	1	2	1	2	2	21	996	22	1	0	0	0	0	0	0	11
135 23 2	BD6	135	23	2	135	1020627	8	2014	1376	12	1988	1068	25	3	6	1	9	1309	13	68	2	1	135	9	9	2	1	1	101	7	9	49	5	1	2	1	3	2	21	996	22	1	0	0	0	1	0	0	11
135 44 2	BD6	135	44	2	135	1020627	8	2014	1376	4	1988	1060	26	3	6	1	9	1309	13	68	2	1	135	9	9	2	1	1	75	7	9	49	5	0	2	1	2	4	21	25	22	1	0	1	1	0	0	0	11
135 3 6	BD6	135	3	6	135	1020627	8	2014	1376	6	1993	1122	21	2	6	1	9	1309	13	68	2	1	135	9	9	2	1	1	101	7	9	49	5	7	2	1	2	2	21	996	22	0	0	0	0	0	0	0	11
135 51 2	BD6	135	51	2	135	1020627	8	2014	1376	2	1988	1058	26	3	6	1	9	1309	13	68	2	1	135	9	9	2	1	1	146	7	9	49	5	1	2	1	2	4	21	996	22	1	0	1	0	0	0	0	34
135 86 2	BD6	135	86	2	135	1020627	8	2014	1376	12	1982	996	31	4	6	1	10	1309	13	68	2	1	135	9	9	2	1	1	101	7	9	49	5	1	2	1	1	5	21	10	22	0	0	0	0	0	0	0	11
135 58 2	BD6	135	58	2	135	1020627	8	2014	1376	1	1980	961	34	4	6	1	10	1309	13	68	2	1	135	9	9	2	1	1	123	7	9	49	5	1	2	1	2	5	21	996	21	1	0	1	1	1	0	0	34
135 41 2	BD6	135	41	2	135	1020627	8	2014	1376	11	1983	1007	30	4	6	1	9	1309	13	68	2	1	135	9	9	2	1	1	59	7	9	49	5	1	2	1	2	4	21	996	22	1	0	1	1	0	0	0	11
135 99 1	BD6	135	99	1	135	1020627	8	2014	1376	4	1968	820	46	7	6	1	11	1309	13	68	2	1	135	9	9	2	1	1	146	7	9	49	5	0	2	1	2	1	21	5	22	1	0	1	1	0	0	0	34
135 65 2	BD6	135	65	2	135	1020627	8	2014	1376	3	1971	855	43	6	6	1	10	1309	13	68	2	1	135	9	9	2	1	1	59	7	9	49	5	1	2	1	0		21	996	22	1	0	1	1	0	0	0	11
135 37 2	BD6	135	37	2	135	1020627	8	2014	1376	12	1989	1080	24	2	1	1	9	1309	13	68	2	1	135	9	9	2	1	1	101	7	9	49	5	1	2	1	2	5	21	996	22	1	0	1	1	0	0	0	11
135 30 10	BD6	135	30	10	135	1020627	8	2014	1376	5	1996	1157	18	1	1	1	9	1309	13	68	2	1	135	9	9	2	1	1	123	7	9	49	5	11	2	1	2	5	97	997	97	7	7	7	7	7	7		97
135 65 4	BD6	135	65	4	135	1020627	8	2014	1376	3	1986	1035	28	3	6	1	10	1309	13	68	2	1	135	9	9	2	1	1	59	7	9	49	5	0	2	1	2	4	97	997	97	7	7	7	7	7	7		97
135 89 4	BD6	135	89	4	135	1020627	8	2014	1376	2	1996	1154	18	1	6	1	11	1309	13	68	2	1	135	9	9	2	1	1	75	7	9	49	5	0	2	1	1	4	97	997	97	7	7	7	7	7	7		97
135 13 9	BD6	135	13	9	135	1020627	8	2014	1376	11	1992	1115	21	2	1	1	9	1309	13	68	2	1	135	9	9	2	1	1	123	7	9	49	5	8	2	1	3	2	21	996	21	1	0	0	0	0	0	0	11
135 93 4	BD6	135	93	4	135	1020627	8	2014	1376	2	1992	1106	22	2	6	1	11	1309	13	68	2	1	135	9	9	2	1	1	59	7	9	49	5	3	2	1	2	3	21	10	22	1	0	1	1	1	0	0	11
135 93 2	BD6	135	93	2	135	1020627	8	2014	1376	4	1966	796	48	7	6	1	11	1309	13	68	2	1	135	9	9	2	1	1	59	7	9	49	5	1	2	1	1	5	21	10	22	1	0	1	1	1	0	0	11
135 79 3	BD6	135	79	3	135	1020627	8	2014	1376	1	1994	1129	20	2	1	1	10	1309	13	68	2	1	135	9	9	2	1	1	59	7	9	49	5	0	2	1	3	2	21	996	22	1	0	1	1	0	0	0	34
135 68 1	BD6	135	68	1	135	1020627	8	2014	1376	3	1986	1035	28	3	6	1	10	1309	13	68	2	1	135	9	9	2	1	1	101	7	9	49	5	0	2	1	2	4	21	20	22	1	0	1	0	0	0	0	11
135 72 2	BD6	135	72	2	135	1020627	8	2014	1376	12	1966	804	47	7	6	1	10	1309	13	68	2	1	135	9	9	2	1	1	75	7	9	49	5	1	2	1	0		21	30	23	1	0	0	0	0	0	0	11
135 13 5	BD6	135	13	5	135	1020627	8	2014	1376	12	1988	1068	25	3	1	1	9	1309	13	68	2	1	135	9	9	2	1	1	123	7	9	49	5	4	2	1	2	5	21	996	21	1	0	0	0	0	0	0	11
136 18 2	BD6	136	18	2	136	1065002	7	2014	1375	12	1984	1020	29	3	6	1	15	1309	14	67	2	1	136	9	9	2	1	1	94	6	21	30	5	1	2	1	2	3	21	996	22	1	0	1	0	1	0	0	11
136 44 3	BD6	136	44	3	136	1065002	7	2014	1375	4	1990	1084	24	2	6	1	16	1309	14	67	2	1	136	9	9	2	1	1	125	6	21	30	5	0	2	1	2	0	21	996	23	1	0	0	0	0	0	0	11
136 52 2	BD6	136	52	2	136	1065002	7	2014	1375	12	1967	816	46	7	6	1	15	1309	14	67	2	1	136	9	9	2	1	1	151	6	21	30	5	1	2	1	1	4	21	996	13	1	0	1	0	0	0	0	11
136 75 3	BD6	136	75	3	136	1065002	7	2014	1375	12	1992	1116	21	2	6	1	16	1309	14	67	2	1	136	9	9	2	1	1	125	6	21	30	5	2	2	1	2	4	21	996	23	1	0	1	0	1	0	0	11
136113 4	BD6	136	113	4	136	1065002	7	2014	1375	12	1988	1068	25	3	6	1	17	1309	14	67	2	1	136	9	9	2	1	1	74	6	21	30	5	0	2	1	2	4	21	30	21	1	0	1	1	0	0	0	11
136 90 2	BD6	136	90	2	136	1065002	7	2014	1375	3	1984	1011	30	4	6	1	16	1309	14	67	2	1	136	9	9	2	1	1	151	6	21	30	5	1	2	1	2	1	21	7	23	0	0	1	0	0	0	0	11
136 67 3	BD6	136	67	3	136	1065002	7	2014	1375	6	1994	1134	20	2	6	1	16	1309	14	67	2	1	136	9	9	2	1	1	94	6	21	30	5	11	2	1	2	3	21	996	22	1	0	1	1	1	1	0	34
136 82 8	BD6	136	82	8	136	1065002	7	2014	1375	3	1993	1119	21	2	6	1	16	1309	14	67	2	1	136	9	9	2	1	1	54	6	21	30	5	7	2	1	2	4	21	996	23	1	0	0	0	0	0	0	11
136 71 1	BD6	136	71	1	136	1065002	7	2014	1375	5	1977	929	37	5	6	1	16	1309	14	67	2	1	136	9	9	2	1	1	151	6	21	30	5	2	2	1	2	4	21	15	13	1	0	0	0	0	0	0	11
136 86 2	BD6	136	86	2	136	1065002	7	2014	1375	5	1970	845	44	6	6	1	16	1309	14	67	2	1	136	9	9	2	1	1	94	6	21	30	5	1	2	1	0		21	996	22	1	0	0	0	0	0	0	34
136 6 1	BD6	136	6	1	136	1065002	7	2014	1375	5	1977	929	37	5	6	1	15	1309	14	67	2	1	136	9	9	2	1	1	125	6	21	30	5	0	2	1	2	3	21	996	12	1	0	1	1	1	0	0	11
136 63 1	BD6	136	63	1	136	1065002	7	2014	1375	6	1980	966	34	4	6	1	16	1309	14	67	2	1	136	9	9	2	1	1	54	6	21	30	5	0	2	1	2	2	21	15	22	1	0	1	0	0	0	0	11
136 60 4	BD6	136	60	4	136	1065002	7	2014	1375	2	1993	1118	21	2	6	1	15	1309	14	67	2	1	136	9	9	2	1	1	74	6	21	30	5	3	2	1	2	4	21	996	22	1	0	1	1	1	0	0	34
136113 10	BD6	136	113	10	136	1065002	7	2014	1375	4	1994	1132	20	2	6	1	17	1309	14	67	2	1	136	9	9	2	1	1	125	6	21	30	5	0	2	1	2	4	21	30	21	1	0	1	1	0	0	0	11
136 10 1	BD6	136	10	1	136	1065002	7	2014	1375	9	1987	1053	26	3	6	1	15	1309	14	67	2	1	136	9	9	2	1	1	151	6	21	30	5	0	2	1	2	2	21	996	23	1	0	0	0	0	0	0	11
136 48 2	BD6	136	48	2	136	1065002	7	2014	1375	6	1985	1026	29	3	1	1	15	1309	14	67	2	1	136	9	9	2	1	1	74	6	21	30	5	1	2	1	3	2	21	996	22	1	0	1	1	1	0	0	11
136 44 5	BD6	136	44	5	136	1065002	7	2014	1375	11	1996	1163	17	1	6	1	16	1309	14	67	2	1	136	9	9	2	1	1	125	6	21	30	5	0	2	1	1	4	21	996	23	1	0	0	0	0	0	0	11
136 33 2	BD6	136	33	2	136	1065002	7	2014	1375	1	1989	1069	25	3	6	1	15	1309	14	67	2	1	136	9	9	2	1	1	151	6	21	30	5	1	2	1	2	2	21	15	13	1	0	1	0	0	0	0	11
136 25 2	BD6	136	25	2	136	1065002	7	2014	1375	12	1979	960	34	4	6	1	15	1309	14	67	2	1	136	9	9	2	1	1	125	6	21	30	5	1	2	1	0		21	15	23	0	0	0	0	0	0	0	11
136105 2	BD6	136	105	2	136	1065002	7	2014	1375	9	1975	909	38	5	6	1	17	1309	14	67	2	1	136	9	9	2	1	1	94	6	21	30	5	1	2	1	0		21	15	23	1	0	0	0	0	0	0	11
136 29 1	BD6	136	29	1	136	1065002	7	2014	1375	12	1981	984	32	4	6	1	16	1309	14	67	2	1	136	9	9	2	1	1	74	6	21	30	5	0	2	1	3	0	21	15	23	1	0	1	1	1	0	0	11
136 98 3	BD6	136	98	3	136	1065002	7	2014	1375	7	1988	1063	26	3	6	1	17	1309	14	67	2	1	136	9	9	2	1	1	54	6	21	30	5	0	2	1	2	4	21	996	23	1	0	1	1	0	0	0	11
136 56 2	BD6	136	56	2	136	1065002	7	2014	1375	5	1995	1145	19	1	6	1	15	1309	14	67	2	1	136	9	9	2	1	1	94	6	21	30	5	0	2	1	3	2	21	996	22	1	0	0	1	0	0	0	11
136113 7	BD6	136	113	7	136	1065002	7	2014	1375	12	1988	1068	25	3	6	1	17	1309	14	67	2	1	136	9	9	2	1	1	125	6	21	30	5	0	2	1	2	4	21	30	21	1	0	1	1	0	0	0	11
136 82 3	BD6	136	82	3	136	1065002	7	2014	1375	2	1987	1046	27	3	6	1	16	1309	14	67	2	1	136	9	9	2	1	1	54	6	21	30	5	0	2	1	2	5	21	996	23	1	0	0	0	0	0	0	11
136 41 2	BD6	136	41	2	136	1065002	7	2014	1375	2	1983	998	31	4	1	1	15	1309	14	67	2	1	136	9	9	2	1	1	54	6	21	30	5	1	2	1	3	0	21	4	31	1	0	0	0	0	0	0	11
136101 1	BD6	136	101	1	136	1065002	7	2014	1375	6	1984	1014	30	4	6	1	17	1309	14	67	2	1	136	9	9	2	1	1	151	6	21	30	5	0	2	1	2	1	21	15	21	1	0	0	1	1	0	0	11
136 94 1	BD6	136	94	1	136	1065002	7	2014	1375	9	1973	885	40	6	6	1	16	1309	14	67	2	1	136	9	9	2	1	1	125	6	21	30	5	0	2	1	0		21	15	12	1	0	0	0	0	0	0	11
136 79 2	BD6	136	79	2	136	1065002	7	2014	1375	3	1982	987	32	4	6	1	16	1309	14	67	2	1	136	9	9	2	1	1	74	6	21	30	5	1	2	1	2	2	21	996	22	1	0	0	1	0	1	0	11
136 3 2	BD6	136	3	2	136	1065002	7	2014	1375	2	1990	1082	24	2	6	1	15	1309	14	67	2	1	136	9	9	2	1	1	54	6	21	30	5	1	2	1	2	3	21	996	22	1	0	1	1	0	1	0	34
137114 1	BD6	137	114	1	137	680418	10	2014	1378	2	1976	914	38	5	6	1	21	1309	11	70	2	1	137	9	9	2	1	1	52	2	19	44	5	0	2	1	0		21	60	23	0	0	1	0	0	0	0	11
137126 2	BD6	137	126	2	137	680418	10	2014	1378	3	1986	1035	28	3	6	1	22	1309	11	70	2	1	137	9	9	2	1	1	52	2	19	44	5	1	2	1	0		21	60	23	0	0	0	0	0	0	0	11
137 47 1	BD6	137	47	1	137	680418	10	2014	1378	11	1973	887	40	6	6	1	20	1309	11	70	2	1	137	9	9	2	1	1	90	2	19	44	5	0	2	1	1	5	21	10	22	0	0	1	0	0	0	0	11
137 22 8	BD6	137	22	8	137	680418	10	2014	1378	3	1994	1131	20	2	6	1	20	1309	11	70	2	1	137	9	9	2	1	1	107	2	19	44	5	7	2	1	2	5	21	996	23	0	0	1	0	0	0	0	11
137156 2	BD6	137	156	2	137	680418	10	2014	1378	6	1983	1002	31	4	6	1	21	1309	11	70	2	1	137	9	9	2	1	1	107	2	19	44	5	1	2	1	0		21	15	22	0	0	0	0	0	0	0	11
137181 2	BD6	137	181	2	137	680418	10	2014	1378	10	1965	790	49	7	6	1	22	1309	11	70	2	1	137	9	9	2	1	1	123	2	19	44	5	1	2	1	1	5	21	996	21	0	1	0	0	0	0	0	11
137169 2	BD6	137	169	2	137	680418	10	2014	1378	6	1967	810	47	7	6	1	21	1309	11	70	2	1	137	9	9	2	1	1	123	2	19	44	5	1	2	1	0		21	996	22	0	0	0	0	0	0	0	11
137 22 4	BD6	137	22	4	137	680418	10	2014	1378	6	1989	1074	25	3	6	1	20	1309	11	70	2	1	137	9	9	2	1	1	107	2	19	44	5	3	2	1	1	4	21	996	23	0	0	1	0	0	0	0	11
137181 3	BD6	137	181	3	137	680418	10	2014	1378	1	1993	1117	21	2	1	1	22	1309	11	70	2	1	137	9	9	2	1	1	123	2	19	44	5	0	2	1	3	4	21	996	21	0	1	0	0	0	0	0	11
137 10 2	BD6	137	10	2	137	680418	10	2014	1378	2	1993	1118	21	2	6	1	20	1309	11	70	2	1	137	9	9	2	1	1	123	2	19	44	5	1	2	1	1	4	21	996	31	0	0	0	0	0	0	0	11
137 16 2	BD6	137	16	2	137	680418	10	2014	1378	10	1979	958	35	5	6	1	20	1309	11	70	2	1	137	9	9	2	1	1	123	2	19	44	5	1	2	1	0		21	30	31	0	0	0	0	0	0	0	11
137 89 2	BD6	137	89	2	137	680418	10	2014	1378	4	1985	1024	29	3	6	1	21	1309	11	70	2	1	137	9	9	2	1	1	93	2	19	44	5	1	2	1	1	5	21	10	22	0	0	0	0	0	0	0	11
137120 3	BD6	137	120	3	137	680418	10	2014	1378	3	1994	1131	20	2	6	1	21	1309	11	70	2	1	137	9	9	2	1	1	52	2	19	44	5	2	2	1	1	4	21	60	23	0	0	0	0	0	0	0	11
137102 2	BD6	137	102	2	137	680418	10	2014	1378	6	1978	942	36	5	6	1	22	1309	11	70	2	1	137	9	9	2	1	1	93	2	19	44	5	1	2	1	1	2	21	996	22	0	0	0	0	0	0	0	11
137132 2	BD6	137	132	2	137	680418	10	2014	1378	8	1986	1040	28	3	6	1	21	1309	11	70	2	1	137	9	9	2	1	1	90	2	19	44	5	0	2	1	0		21	20	23	0	0	0	0	0	0	0	11
137150 2	BD6	137	150	2	137	680418	10	2014	1378	7	1992	1111	22	2	6	1	21	1309	11	70	2	1	137	9	9	2	1	1	107	2	19	44	5	1	2	1	1	5	21	10	23	0	0	0	0	0	0	0	11
137 95 2	BD6	137	95	2	137	680418	10	2014	1378	2	1982	986	32	4	6	1	21	1309	11	70	2	1	137	9	9	2	1	1	93	2	19	44	5	1	2	1	1	2	21	996	22	0	0	0	0	0	0	0	11
137163 2	BD6	137	163	2	137	680418	10	2014	1378	2	1975	902	39	5	6	1	22	1309	11	70	2	1	137	9	9	2	1	1	107	2	19	44	5	1	2	1	1	4	21	996	22	0	0	0	1	0	0	0	11
137 83 3	BD6	137	83	3	137	680418	10	2014	1378	6	1988	1062	26	3	6	1	20	1309	11	70	2	1	137	9	9	2	1	1	93	2	19	44	5	0	2	1	2	4	21	10	22	0	0	0	0	0	0	0	11
137 71 3	BD6	137	71	3	137	680418	10	2014	1378	11	1984	1019	29	3	6	1	20	1309	11	70	2	1	137	9	9	2	1	1	52	2	19	44	5	2	2	1	0		21	30	22	0	0	1	0	0	0	0	11
137 53 2	BD6	137	53	2	137	680418	10	2014	1378	1	1980	961	34	4	6	1	20	1309	11	70	2	1	137	9	9	2	1	1	90	2	19	44	5	1	2	1	2	2	21	10	22	0	1	1	0	1	0	0	11
137 28 7	BD6	137	28	7	137	680418	10	2014	1378	5	1984	1013	30	4	6	1	20	1309	11	70	2	1	137	9	9	2	1	1	107	2	19	44	5	0	2	1	1	5	97	997	97	7	7	7	7	7	7		97
137 65 3	BD6	137	65	3	137	680418	10	2014	1378	11	1987	1055	26	3	6	1	20	1309	11	70	2	1	137	9	9	2	1	1	52	2	19	44	5	2	2	1	1	4	21	60	22	0	0	0	0	0	0	0	11
137 41 2	BD6	137	41	2	137	680418	10	2014	1378	5	1988	1061	26	3	6	1	21	1309	11	70	2	1	137	9	9	2	1	3	90	2	19	44	5	1	2	1	3	2	21	10	22	0	0	1	0	1	0	0	11
137 34 2	BD6	137	34	2	137	680418	10	2014	1378	10	1972	874	42	6	6	1	20	1309	11	70	2	1	137	9	9	2	1	1	107	2	19	44	5	1	2	1	0		21	25	23	0	0	0	0	0	0	0	11
138118 1	BD6	138	118	1	138	720443	9	2014	1377	4	1982	988	32	4	6	1	9	1309	12	69	2	1	138	9	9	2	1	1	96	4	15	43	6	0	2	1	1	5	21	996	21	1	0	1	1	0	0	0	11
138 88 2	BD6	138	88	2	138	720443	9	2014	1377	9	1986	1041	28	3	6	1	8	1309	12	69	2	1	138	9	9	2	1	1	96	4	15	43	6	1	2	1	2	4	21	996	21	1	0	0	0	0	0	0	11
138 58 2	BD6	138	58	2	138	720443	9	2014	1377	5	1980	965	34	4	6	1	8	1309	12	69	2	1	138	9	9	2	1	1	96	4	15	43	6	1	2	1	0		12	996	13	1	0	1	1	0	0	0	34
138173 2	BD6	138	173	2	138	720443	9	2014	1377	6	1965	786	49	7	6	1	10	1309	12	69	2	1	138	9	9	2	1	1	81	4	15	43	6	1	2	1	0		21	996	22	1	0	1	1	1	0	0	11
138167 2	BD6	138	167	2	138	720443	9	2014	1377	3	1988	1059	26	3	1	1	11	1309	12	69	2	1	138	9	9	2	1	1	74	4	15	43	6	1	2	1	2	3	21	996	21	1	0	1	1	0	0	1	34
138161 4	BD6	138	161	4	138	720443	9	2014	1377	2	1996	1154	18	1	6	1	10	1309	12	69	2	1	138	9	9	2	1	1	104	4	15	43	6	3	2	1	2	4	21	996	22	1	0	1	0	0	0	0	34
138 10 5	BD6	138	10	5	138	720443	9	2014	1377	1	1967	805	47	7	6	1	8	1309	12	69	2	1	138	9	9	2	1	1	104	4	15	43	6	6	2	1	0		97	997	97	7	7	7	7	7	7		97
138 52 2	BD6	138	52	2	138	720443	9	2014	1377	8	1969	836	45	7	6	1	8	1309	12	69	2	1	138	9	9	2	1	1	81	4	15	43	6	1	2	1	1	5	21	996	12	1	0	1	1	1	0	0	34
138112 3	BD6	138	112	3	138	720443	9	2014	1377	8	1987	1052	27	3	6	1	9	1309	12	69	2	1	138	9	9	2	1	1	81	4	15	43	6	0	2	1	1	4	97	997	97	7	7	7	7	7	7		97
138161 2	BD6	138	161	2	138	720443	9	2014	1377	12	1972	876	41	6	6	1	10	1309	12	69	2	1	138	9	9	2	1	1	104	4	15	43	6	1	2	1	0		21	996	22	1	0	1	0	0	0	0	34
138 34 6	BD6	138	34	6	138	720443	9	2014	1377	10	1984	1018	29	3	6	1	8	1309	12	69	2	1	138	9	9	2	1	1	79	4	15	43	6	0	2	1	2	3	97	997	97	7	7	7	7	7	7		97
138136 2	BD6	138	136	2	138	720443	9	2014	1377	8	1981	980	33	4	6	1	10	1309	12	69	2	1	138	9	9	2	1	1	74	4	15	43	6	1	2	1	2	2	21	996	21	1	0	1	1	0	0	0	11
138179 2	BD6	138	179	2	138	720443	9	2014	1377	10	1980	970	33	4	6	1	10	1309	12	69	2	1	138	9	9	2	1	1	96	4	15	43	6	1	2	1	2	0	21	26	22	1	0	0	0	0	0	0	11
138 64 5	BD6	138	64	5	138	720443	9	2014	1377	8	1976	920	38	5	6	1	8	1309	12	69	2	1	138	9	9	2	1	1	79	4	15	43	6	4	2	1	0		21	996	21	1	0	1	1	0	1	0	11
138 70 2	BD6	138	70	2	138	720443	9	2014	1377	11	1977	935	36	5	6	1	8	1309	12	69	2	1	138	9	9	2	1	1	104	4	15	43	6	1	2	1	1	1	21	996	22	1	0	1	0	0	0	0	34
138130 2	BD6	138	130	2	138	720443	9	2014	1377	5	1985	1025	29	3	6	1	9	1309	12	69	2	1	138	9	9	2	1	1	104	4	15	43	6	1	2	1	2	4	21	996	12	1	0	1	1	0	1	0	34
138148 2	BD6	138	148	2	138	720443	9	2014	1377	3	1971	855	43	6	6	1	9	1309	12	69	2	1	138	9	9	2	1	1	96	4	15	43	6	1	2	1	1	1	21	996	21	1	0	1	0	0	0	0	11
138100 2	BD6	138	100	2	138	720443	9	2014	1377	9	1993	1125	21	2	6	1	9	1309	12	69	2	1	138	9	9	2	1	1	104	4	15	43	6	1	2	1	1	5	21	996	12	1	0	1	0	1	0	0	34
138 40 2	BD6	138	40	2	138	720443	9	2014	1377	12	1987	1056	26	3	1	1	8	1309	12	69	2	1	138	9	9	2	1	1	104	4	15	43	6	1	2	1	3	2	21	996	12	1	0	1	1	0	0	0	34
138 94 2	BD6	138	94	2	138	720443	9	2014	1377	9	1987	1053	27	3	6	1	9	1309	12	69	2	1	138	9	9	2	1	1	79	4	15	43	6	1	2	1	2	4	21	996	21	1	0	0	0	0	0	0	34
138 10 3	BD6	138	10	3	138	720443	9	2014	1377	5	1990	1085	24	2	6	1	8	1309	12	69	2	1	138	9	9	2	1	1	104	4	15	43	6	0	2	1	2	1	97	997	97	7	7	7	7	7	7		97
138142 2	BD6	138	142	2	138	720443	9	2014	1377	7	1977	931	37	5	6	1	9	1309	12	69	2	1	138	9	9	2	1	1	81	4	15	43	6	1	2	1	0		21	30	23	1	0	1	0	0	0	0	11
138 34 2	BD6	138	34	2	138	720443	9	2014	1377	4	1987	1048	27	3	6	1	8	1309	12	69	2	1	138	9	9	2	1	1	79	4	15	43	6	1	2	1	2	4	21	996	21	1	0	1	1	0	0	0	34
138 64 2	BD6	138	64	2	138	720443	9	2014	1377	9	1996	1161	18	1	6	1	8	1309	12	69	2	1	138	9	9	2	1	1	79	4	15	43	6	1	2	1	2	3	21	996	21	1	0	1	1	0	1	0	11
138 82 3	BD6	138	82	3	138	720443	9	2014	1377	4	1994	1132	20	2	3	1	8	1309	12	69	2	1	138	9	9	2	1	1	81	4	15	43	6	0	2	1	3	2	21	996	21	1	0	1	1	0	0	0	11
138 46 2	BD6	138	46	2	138	720443	9	2014	1377	2	1988	1058	26	3	1	1	8	1309	12	69	2	1	138	9	9	2	1	1	74	4	15	43	6	1	2	1	3	6	11	996	12	1	0	1	1	0	1	0	34
138161 5	BD6	138	161	5	138	720443	9	2014	1377	8	1996	1160	18	1	1	1	10	1309	12	69	2	1	138	9	9	2	1	1	104	4	15	43	6	0	2	1	2	5	21	996	22	1	0	1	0	0	0	0	34
138 76 1	BD6	138	76	1	138	720443	9	2014	1377	5	1981	977	33	4	6	1	10	1309	12	69	2	1	138	9	9	2	1	1	74	4	15	43	6	2	2	1	2	4	11	996	21	1	0	1	1	0	0	0	34
138 10 2	BD6	138	10	2	138	720443	9	2014	1377	11	1998	1187	15	1	6	1	8	1309	12	69	2	1	138	9	9	2	1	1	104	4	15	43	6	0	2	1	2	4	21	996	12	1	0	1	1	0	0	0	11
138112 2	BD6	138	112	2	138	720443	9	2014	1377	1	1971	853	43	6	6	1	9	1309	12	69	2	1	138	9	9	2	1	1	81	4	15	43	6	1	2	1	0		21	996	22	1	0	1	0	0	0	0	34
138 22 2	BD6	138	22	2	138	720443	9	2014	1377	3	1981	975	33	4	6	1	8	1309	12	69	2	1	138	9	9	2	1	1	81	4	15	43	6	1	2	1	2	5	21	996	12	1	0	1	1	0	0	0	34
138 28 1	BD6	138	28	1	138	720443	9	2014	1377	10	1981	982	32	4	6	1	8	1309	12	69	2	1	138	9	9	2	1	1	96	4	15	43	6	0	2	1	1	5	21	996	21	1	0	1	0	0	0	0	11
138148 6	BD6	138	148	6	138	720443	9	2014	1377	12	1985	1032	28	3	6	1	9	1309	12	69	2	1	138	9	9	2	1	1	96	4	15	43	6	0	2	1	2	1	97	997	97	7	7	7	7	7	7		97
138112 6	BD6	138	112	6	138	720443	9	2014	1377	6	1990	1086	24	2	6	1	9	1309	12	69	2	1	138	9	9	2	1	1	81	4	15	43	6	0	2	1	2	3	97	997	97	7	7	7	7	7	7		97
138124 2	BD6	138	124	2	138	720443	9	2014	1377	6	1990	1086	24	2	6	1	9	1309	12	69	2	1	138	9	9	2	1	1	79	4	15	43	6	0	2	1	2	3	97	997	97	7	7	7	7	7	7		97
139171 7	BD6	139	171	7	139	672941	10	2014	1378	1	1998	1177	16	1	6	1	22	1309	11	70	2	1	139	9	9	2	1	1	153	6	15	35	6	6	2	1	2	3	21	996	21	1	0	1	1	0	0	0	34
139153 2	BD6	139	153	2	139	672941	10	2014	1378	7	1972	871	42	6	6	1	21	1309	11	70	2	1	139	9	9	2	1	1	135	6	15	35	6	1	2	1	0		21	996	22	1	0	1	0	0	0	0	11
139 57 2	BD6	139	57	2	139	672941	10	2014	1378	7	1988	1063	26	3	6	1	20	1309	11	70	2	1	139	9	9	2	1	1	153	6	15	35	6	1	2	1	2	2	21	10	22	1	0	0	0	0	0	0	11
139 99 2	BD6	139	99	2	139	672941	10	2014	1378	2	1987	1046	27	3	6	1	21	1309	11	70	2	1	139	9	9	2	1	1	153	6	15	35	6	1	2	1	0		21	15	22	1	0	0	0	0	0	0	11
139111 7	BD6	139	111	7	139	672941	10	2014	1378	4	1994	1132	20	2	6	1	21	1309	11	70	2	1	139	9	9	2	1	1	62	6	15	35	6	6	2	1	1	5	21	996	22	1	0	0	0	1	0	0	11
139159 2	BD6	139	159	2	139	672941	10	2014	1378	1	1966	793	48	7	6	1	22	1309	11	70	2	1	139	9	9	2	1	1	55	6	15	35	6	1	2	1	1	5	21	10	22	1	0	1	0	0	0	0	34
139 28 2	BD6	139	28	2	139	672941	10	2014	1378	2	1990	1082	24	2	1	1	20	1309	11	70	2	1	139	9	9	2	1	1	153	6	15	35	6	1	2	1	3	4	21	996	21	1	0	1	1	0	0	0	34
139 16 4	BD6	139	16	4	139	672941	10	2014	1378	9	1995	1149	19	1	6	1	20	1309	11	70	2	1	139	9	9	2	1	1	148	6	15	35	6	3	2	1	2	5	21	10	22	1	0	0	0	0	0	0	11
139117 2	BD6	139	117	2	139	672941	10	2014	1378	10	1993	1126	21	2	6	1	21	1309	11	70	2	1	139	9	9	2	1	1	135	6	15	35	6	1	2	1	1	5	21	996	22	1	0	0	1	0	0	0	34
139123 2	BD6	139	123	2	139	672941	10	2014	1378	1	1981	973	33	4	6	1	21	1309	11	70	2	1	139	9	9	2	1	1	153	6	15	35	6	1	2	1	0		21	30	22	1	0	1	0	0	0	0	11
139165 2	BD6	139	165	2	139	672941	10	2014	1378	11	1966	803	47	7	6	1	22	1309	11	70	2	1	139	9	9	2	1	1	62	6	15	35	6	1	2	1	1	5	21	996	22	1	0	1	1	0	0	0	11
139 34 2	BD6	139	34	2	139	672941	10	2014	1378	6	1991	1098	23	2	6	1	20	1309	11	70	2	1	139	9	9	2	1	1	148	6	15	35	6	1	2	1	0		21	10	23	1	0	1	0	0	0	0	11
139177 2	BD6	139	177	2	139	672941	10	2014	1378	1	1972	865	42	6	6	1	22	1309	11	70	2	1	139	9	9	2	1	1	135	6	15	35	6	1	2	1	1	2	21	996	22	1	0	0	0	0	0	0	11
139 22 4	BD6	139	22	4	139	672941	10	2014	1378	3	1987	1047	27	3	1	1	20	1309	11	70	2	1	139	9	9	2	1	1	62	6	15	35	6	3	2	1	3	6	21	996	21	1	0	1	1	0	1	0	34
139 93 2	BD6	139	93	2	139	672941	10	2014	1378	4	1987	1048	27	3	6	1	21	1309	11	70	2	1	139	9	9	2	1	1	55	6	15	35	6	1	2	1	2	3	21	10	22	1	0	1	1	1	1	0	34
139111 2	BD6	139	111	2	139	672941	10	2014	1378	11	1964	779	49	7	6	1	21	1309	11	70	2	1	139	9	9	2	1	1	62	6	15	35	6	1	2	1	0		21	996	22	1	0	0	0	1	0	0	11
139 4 8	BD6	139	4	8	139	672941	10	2014	1378	8	1997	1172	17	1	1	1	20	1309	11	70	2	1	139	9	9	2	1	1	135	6	15	35	6	7	2	1	2	5	21	996	21	1	0	1	0	1	0	0	11
139165 6	BD6	139	165	6	139	672941	10	2014	1378	11	1996	1163	17	1	6	1	22	1309	11	70	2	1	139	9	9	2	1	1	62	6	15	35	6	0	2	1	2	4	97	997	97	7	7	7	7	7	7		97
139 10 2	BD6	139	10	2	139	672941	10	2014	1378	12	1974	900	39	5	6	1	20	1309	11	70	2	1	139	9	9	2	1	1	55	6	15	35	6	1	2	1	0		21	996	22	1	0	1	0	1	0	0	11
139105 4	BD6	139	105	4	139	672941	10	2014	1378	10	1992	1114	22	2	6	1	21	1309	11	70	2	1	139	9	9	2	1	1	148	6	15	35	6	3	2	1	1	4	21	10	23	1	0	0	0	0	0	0	11
139 40 2	BD6	139	40	2	139	672941	10	2014	1378	3	1979	951	35	5	6	1	20	1309	11	70	2	1	139	9	9	2	1	1	55	6	15	35	6	1	2	1	2	1	21	996	22	0	0	0	0	0	0	0	11
139 63 1	BD6	139	63	1	139	672941	10	2014	1378	10	1989	1078	25	3	6	1	20	1309	11	70	2	1	139	9	9	2	1	1	55	6	15	35	6	0	2	1	1	2	21	996	22	1	0	0	0	0	0	0	11
139117 4	BD6	139	117	4	139	672941	10	2014	1378	7	1995	1147	19	1	6	1	21	1309	11	70	2	1	139	9	9	2	1	1	135	6	15	35	6	0	2	1	2	3	97	997	97	7	7	7	7	7	7		97
139 87 1	BD6	139	87	1	139	672941	10	2014	1378	3	1982	987	32	4	6	1	21	1309	11	70	2	1	139	9	9	2	1	1	62	6	15	35	6	0	2	1	0		21	996	22	1	0	0	0	1	0	0	11
139 93 5	BD6	139	93	5	139	672941	10	2014	1378	5	1984	1013	30	4	6	1	21	1309	11	70	2	1	139	9	9	2	1	1	55	6	15	35	6	0	2	1	0		97	997	97	7	7	7	7	7	7		97
139 22 5	BD6	139	22	5	139	672941	10	2014	1378	5	1992	1109	22	2	1	1	20	1309	11	70	2	1	139	9	9	2	1	1	62	6	15	35	6	0	2	1	3	2	21	996	21	1	0	1	1	0	1	0	34
139171 4	BD6	139	171	4	139	672941	10	2014	1378	10	1993	1126	21	2	6	1	22	1309	11	70	2	1	139	9	9	2	1	1	153	6	15	35	6	3	2	1	3	2	21	996	21	1	0	1	1	0	0	0	34
139 75 2	BD6	139	75	2	139	672941	10	2014	1378	3	1977	927	37	5	6	1	20	1309	11	70	2	1	139	9	9	2	1	1	135	6	15	35	2	1	2	1	2	4	12	996	21	1	0	1	1	0	0	0	34
139135 2	BD6	139	135	2	139	672941	10	2014	1378	9	1977	933	37	5	6	1	21	1309	11	70	2	1	139	9	9	2	1	1	148	6	15	35	6	1	2	1	0		21	996	22	1	0	1	0	0	0	0	34
140 69 2	BD6	140	69	2	140	1029204	10	2014	1378	11	1982	995	31	4	6	1	20	1309	11	70	2	1	140	9	9	2	1	1	77	2	21	37	8	1	2	1	0		21	996	21	1	0	1	0	0	0	0	11
140 98 2	BD6	140	98	2	140	1029204	10	2014	1378	8	1980	968	34	4	1	1	21	1309	11	70	2	1	140	9	9	2	1	1	82	2	21	37	8	1	2	1	2	5	21	996	12	1	0	1	1	0	0	0	34
140 64 4	BD6	140	64	4	140	1029204	10	2014	1378	12	1992	1116	21	2	6	1	21	1309	11	70	2	1	140	9	9	2	1	1	86	2	21	37	8	3	2	1	2	4	21	996	21	1	0	1	0	0	1	0	34
140123 8	BD6	140	123	8	140	1029204	10	2014	1378	12	1988	1068	25	3	6	1	22	1309	11	70	2	1	140	9	9	2	1	1	77	2	21	37	8	0	2	1	2	4	97	997	97	7	7	7	7	7	7		97
140 14 2	BD6	140	14	2	140	1029204	10	2014	1378	1	1980	961	34	4	1	1	20	1309	11	70	2	1	140	9	9	2	1	1	82	2	21	37	8	1	2	1	3	2	21	996	12	1	0	1	1	0	1	0	34
140119 2	BD6	140	119	2	140	1029204	10	2014	1378	2	1974	890	40	6	6	1	22	1309	11	70	2	1	140	9	9	2	1	1	87	2	21	37	8	1	2	1	0		21	996	21	1	0	1	0	0	1	0	11
140115 2	BD6	140	115	2	140	1029204	10	2014	1378	3	1987	1047	27	3	6	1	22	1309	11	70	2	1	140	9	9	2	1	1	86	2	21	37	8	1	2	1	2	3	21	996	12	1	0	1	1	0	0	0	34
140 90 2	BD6	140	90	2	140	1029204	10	2014	1378	2	1996	1154	18	1	6	1	21	1309	11	70	2	1	140	9	9	2	1	1	87	2	21	37	8	1	2	1	2	1	21	996	21	1	0	1	1	0	0	0	33
140 85 2	BD6	140	85	2	140	1029204	10	2014	1378	1	1984	1009	30	4	6	1	21	1309	11	70	2	1	140	9	9	2	1	1	86	2	21	37	8	1	2	1	1	3	21	996	22	1	0	1	0	0	0	0	11
140 39 2	BD6	140	39	2	140	1029204	10	2014	1378	5	1991	1097	23	2	6	1	21	1309	11	70	2	1	140	9	9	2	1	1	64	2	21	37	8	1	2	1	2	1	21	10	22	1	0	0	0	0	0	0	11
140 27 2	BD6	140	27	2	140	1029204	10	2014	1378	5	1980	965	34	4	6	1	21	1309	11	70	2	1	140	9	9	2	1	1	77	2	21	37	8	1	2	1	3	0	21	996	22	1	0	1	1	0	0	0	11
140 10 4	BD6	140	10	4	140	1029204	10	2014	1378	9	1989	1077	25	3	6	1	20	1309	11	70	2	1	140	9	9	2	1	1	87	2	21	37	8	3	2	1	3	6	21	996	21	1	0	1	1	0	1	0	34
140123 2	BD6	140	123	2	140	1029204	10	2014	1378	10	1982	994	32	4	6	1	22	1309	11	70	2	1	140	9	9	2	1	1	77	2	21	37	8	1	2	1	1	4	21	996	21	1	0	1	0	0	0	1	34
140 52 2	BD6	140	52	2	140	1029204	10	2014	1378	9	1984	1017	30	4	6	1	21	1309	11	70	2	1	140	9	9	2	1	1	87	2	21	37	8	1	2	1	1	4	21	10	23	1	0	0	0	0	0	0	34
140111 2	BD6	140	111	2	140	1029204	10	2014	1378	6	1973	882	41	6	6	1	22	1309	11	70	2	1	140	9	9	2	1	1	64	2	21	37	8	1	2	1	0		21	996	22	1	0	1	1	0	0	0	34
140 73 1	BD6	140	73	1	140	1029204	10	2014	1378	11	1975	911	38	5	6	1	21	1309	11	70	2	1	140	9	9	2	1	1	87	2	21	37	8	0	2	1	0		21	996	22	1	0	0	1	0	0	0	34
140 60 2	BD6	140	60	2	140	1029204	10	2014	1378	12	1971	864	42	6	6	1	20	1309	11	70	2	1	140	9	9	2	1	1	64	2	21	37	8	1	2	1	1	4	21	996	22	1	0	1	0	0	0	0	34
140 43 2	BD6	140	43	2	140	1029204	10	2014	1378	6	1993	1122	21	2	6	1	21	1309	11	70	2	1	140	9	9	2	1	1	86	2	21	37	8	1	2	1	2	4	21	996	22	1	0	0	1	0	0	0	11
140 56 1	BD6	140	56	1	140	1029204	10	2014	1378	12	1987	1056	26	3	6	1	20	1309	11	70	2	1	140	9	9	2	1	1	82	2	21	37	8	0	2	1	1	5	21	996	12	1	0	1	0	0	0	0	34
140 94 1	BD6	140	94	1	140	1029204	10	2014	1378	2	1992	1106	22	2	1	1	21	1309	11	70	2	1	140	9	9	2	1	2	77	2	21	37	8	0	2	1	2	1	21	996	22	1	0	0	0	0	0	0	11
140106 1	BD6	140	106	1	140	1029204	10	2014	1378	1	1982	985	32	4	1	1	21	1309	11	70	2	1	140	9	9	2	1	1	82	2	21	37	8	0	2	1	3	2	31	996	12	1	0	1	1	0	1	0	34
140 48 2	BD6	140	48	2	140	1029204	10	2014	1378	3	1987	1047	27	3	6	1	20	1309	11	70	2	1	140	9	9	2	1	1	77	2	21	37	8	1	2	1	2	3	21	996	22	1	0	1	0	0	0	0	11
140 22 2	BD6	140	22	2	140	1029204	10	2014	1378	8	1984	1016	30	4	6	1	20	1309	11	70	2	1	140	9	9	2	1	1	86	2	21	37	8	1	2	1	1	4	21	996	21	1	0	0	0	1	0	0	34
140 10 2	BD6	140	10	2	140	1029204	10	2014	1378	1	1971	853	43	6	6	1	20	1309	11	70	2	1	140	9	9	2	1	1	87	2	21	37	8	1	2	1	0		21	996	21	1	0	1	1	0	1	0	34
140102 2	BD6	140	102	2	140	1029204	10	2014	1378	2	1984	1010	30	4	6	1	21	1309	11	70	2	1	140	9	9	2	1	1	64	2	21	37	8	1	2	1	2	4	21	996	12	1	1	1	1	1	0	0	34
140 81 2	BD6	140	81	2	140	1029204	10	2014	1378	12	1970	852	43	6	6	1	21	1309	11	70	2	1	140	9	9	2	1	1	64	2	21	37	8	1	2	1	0		21	20	23	1	0	0	0	0	0	0	11
140 1 2	BD6	140	1	2	140	1029204	10	2014	1378	9	1977	933	37	5	1	1	20	1309	11	70	2	1	140	9	9	2	1	1	86	2	21	37	8	1	2	1	3	6	21	996	12	1	0	1	1	1	1	0	34
141 37 2	BD6	141	37	2	141	790163	7	2014	1375	1	1998	1177	16	1	1	1	18	1309	14	67	2	1	141	9	9	2	1	1	110	1	22	34	5	1	2	1	3	0	21	15	23	1	0	0	0	0	0	0	11
141 92 2	BD6	141	92	2	141	790163	7	2014	1375	6	1993	1122	21	2	6	1	20	1309	14	67	2	1	141	9	9	2	1	1	110	1	22	34	5	1	2	1	1	4	21	996	23	0	0	0	0	0	0	0	11
141 8 2	BD6	141	8	2	141	790163	7	2014	1375	1	1997	1165	17	1	6	1	18	1309	14	67	2	1	141	9	9	2	1	1	55	1	22	34	5	1	2	1	2	5	21	996	22	1	0	0	0	0	0	0	11
141 16 1	BD6	141	16	1	141	790163	7	2014	1375	11	1973	887	40	6	6	1	18	1309	14	67	2	1	141	9	9	2	1	1	79	1	22	34	5	0	2	1	1	1	21	996	22	1	0	0	0	0	0	0	11
141 58 2	BD6	141	58	2	141	790163	7	2014	1375	1	1976	913	38	5	6	1	19	1309	14	67	2	1	141	9	9	2	1	1	140	1	22	34	5	1	2	1	0		21	996	22	0	0	0	0	0	0	0	11
141 25 2	BD6	141	25	2	141	790163	7	2014	1375	3	1969	831	45	7	6	1	19	1309	14	67	2	1	141	9	9	2	1	1	55	1	22	34	5	1	2	1	0		21	996	23	1	0	0	0	0	0	0	11
141 75 2	BD6	141	75	2	141	790163	7	2014	1375	9	1989	1077	24	2	6	1	20	1309	14	67	2	1	141	9	9	2	1	1	128	1	22	34	5	1	2	1	1	4	21	5	22	0	0	0	0	0	0	0	11
141 54 2	BD6	141	54	2	141	790163	7	2014	1375	12	1983	1008	30	4	6	1	18	1309	14	67	2	1	141	9	9	2	1	1	140	1	22	34	5	1	2	1	2	4	21	996	22	1	0	0	0	0	0	0	11
141 4 2	BD6	141	4	2	141	790163	7	2014	1375	1	1972	865	42	6	6	1	18	1309	14	67	2	1	141	9	9	2	1	1	55	1	22	34	5	1	2	1	0		21	996	22	0	0	0	0	0	0	0	11
141121 2	BD6	141	121	2	141	790163	7	2014	1375	2	1982	986	32	4	6	1	20	1309	14	67	2	1	141	9	9	2	1	1	79	1	22	34	5	1	2	1	1	5	21	5	22	1	0	0	0	1	0	0	34
141 46 2	BD6	141	46	2	141	790163	7	2014	1375	4	1996	1156	18	1	1	1	19	1309	14	67	2	1	141	9	9	2	1	1	79	1	22	34	5	1	2	1	2	2	21	996	22	1	0	0	0	0	0	0	34
141126 2	BD6	141	126	2	141	790163	7	2014	1375	11	1982	995	31	4	6	1	20	1309	14	67	2	1	141	9	9	2	1	1	140	1	22	34	5	1	2	1	0		21	996	23	1	0	0	0	0	0	0	11
141 33 2	BD6	141	33	2	141	790163	7	2014	1375	8	1973	884	40	6	6	1	18	1309	14	67	2	1	141	9	9	2	1	1	110	1	22	34	5	1	2	1	1	5	21	996	22	1	0	0	1	0	0	0	11
141113 2	BD6	141	113	2	141	790163	7	2014	1375	3	1985	1023	29	3	6	1	20	1309	14	67	2	1	141	9	9	2	1	1	128	1	22	34	5	1	2	1	2	5	21	996	21	1	0	1	1	0	1	0	34
141 84 2	BD6	141	84	2	141	790163	7	2014	1375	2	1985	1022	29	3	6	1	19	1309	14	67	2	1	141	9	9	2	1	1	140	1	22	34	5	1	2	1	1	5	21	996	22	1	0	0	0	0	0	0	11
141113 7	BD6	141	113	7	141	790163	7	2014	1375	7	1997	1171	17	1	3	1	20	1309	14	67	2	1	141	9	9	2	1	1	128	1	22	34	5	6	2	1	2	4	21	996	21	1	0	1	1	0	1	0	34
141100 1	BD6	141	100	1	141	790163	7	2014	1375	5	1980	965	34	4	6	1	19	1309	14	67	2	1	141	9	9	2	1	1	128	1	22	34	5	2	2	1	0		21	996	43	0	0	0	0	0	0	0	11
141 71 2	BD6	141	71	2	141	790163	7	2014	1375	7	1978	943	36	5	6	1	18	1309	14	67	2	1	141	9	9	2	1	1	128	1	22	34	5	1	2	1	2	1	21	996	22	0	0	0	0	0	0	0	11
141 37 4	BD6	141	37	4	141	790163	7	2014	1375	3	1967	807	47	7	6	1	18	1309	14	67	2	1	141	9	9	2	1	1	110	1	22	34	5	3	2	1	1	5	21	15	23	1	0	0	0	0	0	0	11
141 50 2	BD6	141	50	2	141	790163	7	2014	1375	11	1970	851	43	6	6	1	19	1309	14	67	2	1	141	9	9	2	1	1	79	1	22	34	5	1	2	1	1	1	21	996	22	1	0	0	0	0	0	0	34
141 21 2	BD6	141	21	2	141	790163	7	2014	1375	9	1980	969	33	4	6	1	20	1309	14	67	2	1	141	9	9	2	1	1	110	1	22	34	5	1	2	1	0		21	996	23	1	0	1	0	0	0	0	11
141109 2	BD6	141	109	2	141	790163	7	2014	1375	9	1978	945	35	5	6	1	19	1309	14	67	2	1	141	9	9	2	1	1	128	1	22	34	5	1	2	1	0		21	996	22	1	0	1	0	0	0	0	34
141 29 1	BD6	141	29	1	141	790163	7	2014	1375	1	1968	817	46	7	6	1	19	1309	14	67	2	1	141	9	9	2	1	1	55	1	22	34	5	0	2	1	0		21	996	22	1	0	0	0	0	0	0	11
141 12 2	BD6	141	12	2	141	790163	7	2014	1375	12	1976	924	37	5	6	1	18	1309	14	67	2	1	141	9	9	2	1	1	128	1	22	34	5	1	2	1	1	2	21	8	22	1	0	1	0	0	1	0	11
141 96 4	BD6	141	96	4	141	790163	7	2014	1375	4	1990	1084	24	2	6	1	20	1309	14	67	2	1	141	9	9	2	1	2	79	1	22	34	5	3	2	1	2	4	21	996	22	1	0	0	0	0	0	0	11
141 88 2	BD6	141	88	2	141	790163	7	2014	1375	1	1995	1141	19	1	1	1	19	1309	14	67	2	1	141	9	9	2	1	1	110	1	22	34	5	1	2	1	2	5	21	996	23	1	0	1	0	0	0	0	11
142 4 4	BD6	142	4	4	142	2987202	10	2014	1378	4	1987	1048	27	3	6	1	30	1309	11	70	2	1	142	9	9	2	1	1	123	5	19	44	6	3	2	1	1	3	21	996	23	1	0	1	0	0	0	0	11
142 20 2	BD6	142	20	2	142	2987202	10	2014	1378	7	1995	1147	19	1	6	1	30	1309	11	70	2	1	142	9	9	2	1	1	123	5	19	44	6	1	2	1	2	2	21	5	22	1	0	0	0	0	0	0	11
142 17 2	BD6	142	17	2	142	2987202	10	2014	1378	2	1995	1142	19	1	6	1	30	1309	11	70	2	1	142	9	9	2	1	1	52	5	19	44	6	1	2	1	2	1	21	10	22	1	0	1	0	0	0	0	11
142 45 2	BD6	142	45	2	142	2987202	11	2014	1379	7	1990	1087	24	2	6	1	1	1309	10	71	2	1	142	9	9	2	1	1	93	5	19	44	6	1	2	1	0		21	10	22	1	0	0	0	0	0	0	11
142 39 2	BD6	142	39	2	142	2987202	10	2014	1378	9	1994	1137	20	2	6	1	31	1309	11	70	2	1	142	9	9	2	1	1	90	5	19	44	6	1	2	1	1	4	21	5	43	1	0	1	0	0	0	0	11
142 36 2	BD6	142	36	2	142	2987202	10	2014	1378	2	1984	1010	30	4	6	1	31	1309	11	70	2	1	142	9	9	2	1	1	52	5	19	44	6	1	2	1	1	4	21	10	22	0	0	0	0	0	0	0	11
142 40 2	BD6	142	40	2	142	2987202	10	2014	1378	5	1985	1025	29	3	6	1	31	1309	11	70	2	1	142	9	9	2	1	1	90	5	19	44	6	1	2	1	1	1	21	996	43	1	0	1	0	0	0	0	11
142 23 2	BD6	142	23	2	142	2987202	10	2014	1378	2	1981	974	33	4	6	1	30	1309	11	70	2	1	142	9	9	2	1	1	107	5	19	44	6	1	2	1	2	2	21	996	22	1	0	0	0	0	0	0	11
142 42 2	BD6	142	42	2	142	2987202	11	2014	1379	6	1983	1002	31	4	6	1	1	1309	10	71	2	1	142	9	9	2	1	1	90	5	19	44	6	1	2	1	1	5	21	996	22	0	0	0	0	0	0	0	11
142 3 2	BD6	142	3	2	142	2987202	10	2014	1378	7	1987	1051	27	3	6	1	30	1309	11	70	2	1	142	9	9	2	1	1	93	5	19	44	6	1	2	1	0		21	10	22	1	0	1	0	0	0	0	11
142 47 2	BD6	142	47	2	142	2987202	11	2014	1379	8	1977	932	37	5	6	1	1	1309	10	71	2	1	142	9	9	2	1	1	93	5	19	44	6	1	2	1	0		21	15	22	0	0	0	0	0	0	0	11
142 9 2	BD6	142	9	2	142	2987202	10	2014	1378	3	1989	1071	25	3	6	1	30	1309	11	70	2	1	142	9	9	2	1	1	52	5	19	44	6	1	2	1	2	5	21	996	22	1	0	1	0	0	0	0	11
142 6 8	BD6	142	6	8	142	2987202	10	2014	1378	8	1969	836	45	7	1	1	30	1309	11	70	2	1	142	9	9	2	1	1	90	5	19	44	6	0	2	1	1	5	97	997	97	7	7	7	7	7	7		97
142 31 2	BD6	142	31	2	142	2987202	10	2014	1378	6	1988	1062	26	3	6	1	31	1309	11	70	2	1	142	9	9	2	1	1	123	5	19	44	6	1	2	1	0		21	996	43	1	0	1	0	0	0	0	11
142 11 2	BD6	142	11	2	142	2987202	10	2014	1378	6	1969	834	45	7	6	1	31	1309	11	70	2	1	142	9	9	2	1	1	93	5	19	44	6	1	2	1	1	2	21	996	22	1	0	1	0	0	0	0	11
142 26 2	BD6	142	26	2	142	2987202	10	2014	1378	4	1991	1096	23	2	6	1	31	1309	11	70	2	1	142	9	9	2	1	1	107	5	19	44	6	1	2	1	1	4	21	5	22	1	0	0	0	0	0	0	11
142 6 2	BD6	142	6	2	142	2987202	10	2014	1378	9	1990	1089	24	2	1	1	30	1309	11	70	2	1	142	9	9	2	1	1	90	5	19	44	6	1	2	1	2	4	21	5	22	1	0	1	0	0	0	0	11
142 22 2	BD6	142	22	2	142	2987202	10	2014	1378	1	1979	949	35	5	6	1	30	1309	11	70	2	1	142	9	9	2	1	1	90	5	19	44	6	1	2	1	1	5	21	996	22	1	0	1	0	0	0	0	11
142 20 7	BD6	142	20	7	142	2987202	10	2014	1378	3	1988	1059	26	3	6	1	30	1309	11	70	2	1	142	9	9	2	1	1	123	5	19	44	6	6	2	1	0		21	5	22	1	0	0	0	0	0	0	11
142 37 2	BD6	142	37	2	142	2987202	11	2014	1379	10	1985	1030	29	3	6	1	1	1309	10	71	2	1	142	9	9	2	1	1	52	5	19	44	6	1	2	1	0		21	10	22	1	0	1	0	0	0	0	11
142 23 6	BD6	142	23	6	142	2987202	10	2014	1378	2	1993	1118	21	2	1	1	30	1309	11	70	2	1	142	9	9	2	1	1	107	5	19	44	6	5	2	1	3	2	21	996	22	1	0	0	0	0	0	0	11
142 44 2	BD6	142	44	2	142	2987202	10	2014	1378	9	1983	1005	31	4	6	1	31	1309	11	70	2	1	142	9	9	2	1	1	93	5	19	44	6	1	2	1	0		21	10	22	1	0	1	0	0	0	0	11
142 12 2	BD6	142	12	2	142	2987202	10	2014	1378	1	1991	1093	23	2	6	1	30	1309	11	70	2	1	142	9	9	2	1	1	123	5	19	44	6	1	2	1	0		21	996	22	0	0	0	0	0	0	0	11
143162 4	BD6	143	162	4	143	691951	7	2014	1375	7	1997	1171	17	1	1	1	13	1309	14	67	2	1	143	9	9	2	1	1	146	1	16	31	6	3	2	1	2	2	21	996	21	1	0	0	0	0	0	0	34
143168 2	BD6	143	168	2	143	691951	7	2014	1375	8	1968	824	45	7	6	1	14	1309	14	67	2	1	143	9	9	2	1	1	65	1	16	31	6	1	2	1	0		21	996	22	1	0	0	0	0	0	0	11
143105 1	BD6	143	105	1	143	691951	7	2014	1375	2	1991	1094	23	2	6	1	13	1309	14	67	2	1	143	9	9	2	1	1	126	1	16	31	6	2	2	1	1	1	21	996	12	1	0	1	0	0	0	0	34
143 31 2	BD6	143	31	2	143	691951	7	2014	1375	1	1977	925	37	5	6	1	12	1309	14	67	2	1	143	9	9	2	1	1	65	1	16	31	6	1	2	1	1	5	21	996	12	1	0	0	1	0	0	0	34
143112 1	BD6	143	112	1	143	691951	7	2014	1375	4	1989	1072	25	3	1	1	14	1309	14	67	2	1	143	9	9	2	1	1	146	1	16	31	6	2	2	1	1	1	21	996	22	1	1	1	0	0	0	0	34
143 18 2	BD6	143	18	2	143	691951	7	2014	1375	6	1995	1146	19	1	6	1	12	1309	14	67	2	1	143	9	9	2	1	1	126	1	16	31	6	1	2	1	1	2	21	996	13	1	0	0	0	0	0	0	11
143 74 2	BD6	143	74	2	143	691951	7	2014	1375	1	1990	1081	24	2	1	1	12	1309	14	67	2	1	143	9	9	2	1	1	146	1	16	31	6	1	2	1	1	4	21	996	22	1	0	1	0	0	0	0	34
143149 9	BD6	143	149	9	143	691951	7	2014	1375	8	1990	1088	23	2	1	1	13	1309	14	67	2	1	143	9	9	2	1	1	65	1	16	31	6	14	2	1	2	4	97	997	97	7	7	7	7	7	7		97
143124 2	BD6	143	124	2	143	691951	7	2014	1375	9	1975	909	38	5	6	1	14	1309	14	67	2	1	143	9	9	2	1	1	100	1	16	31	6	1	2	1	0		21	996	22	0	0	0	0	0	0	0	11
143 37 2	BD6	143	37	2	143	691951	7	2014	1375	1	1982	985	32	4	6	1	13	1309	14	67	2	1	143	9	9	2	1	1	146	1	16	31	6	1	2	1	1	1	21	996	22	1	0	0	0	0	0	0	34
143 99 2	BD6	143	99	2	143	691951	7	2014	1375	4	1968	820	46	7	1	1	13	1309	14	67	2	1	143	9	9	2	1	1	100	1	16	31	6	1	2	1	2	3	21	996	12	1	0	1	1	0	1	0	34
143162 6	BD6	143	162	6	143	691951	7	2014	1375	7	1996	1159	18	1	1	1	13	1309	14	67	2	1	143	9	9	2	1	1	146	1	16	31	6	5	2	1	2	4	21	996	21	1	0	0	0	0	0	0	34
143149 2	BD6	143	149	2	143	691951	7	2014	1375	5	1970	845	44	6	6	1	13	1309	14	67	2	1	143	9	9	2	1	1	65	1	16	31	6	1	2	1	1	4	21	996	12	1	0	1	1	0	0	0	34
143149 6	BD6	143	149	6	143	691951	7	2014	1375	11	1985	1031	28	3	1	1	13	1309	14	67	2	1	143	9	9	2	1	1	65	1	16	31	6	13	2	1	3	2	97	997	97	7	7	7	7	7	7		97
143118 2	BD6	143	118	2	143	691951	7	2014	1375	7	1983	1003	31	4	6	1	14	1309	14	67	2	1	143	9	9	2	1	3	65	1	16	31	6	1	2	1	1	1	21	996	22	1	0	0	0	0	0	0	11
143 87 1	BD6	143	87	1	143	691951	7	2014	1375	10	1986	1042	27	3	1	1	12	1309	14	67	2	1	143	9	9	2	1	1	146	1	16	31	6	0	2	1	2	5	11	996	12	1	0	1	1	1	0	0	33
143186 2	BD6	143	186	2	143	691951	7	2014	1375	2	1994	1130	20	2	1	1	13	1309	14	67	2	1	143	9	9	2	1	1	146	1	16	31	6	1	2	1	1	1	21	996	22	0	0	0	0	0	0	0	11
143162 2	BD6	143	162	2	143	691951	7	2014	1375	1	1974	889	40	6	6	1	13	1309	14	67	2	1	143	9	9	2	1	1	146	1	16	31	6	1	2	1	1	4	21	996	21	1	0	0	0	0	0	0	34
143 12 2	BD6	143	12	2	143	691951	7	2014	1375	12	1986	1044	27	3	1	1	12	1309	14	67	2	1	143	9	9	2	1	1	65	1	16	31	6	1	2	1	2	4	21	996	12	1	0	1	1	0	0	0	33
143 56 1	BD6	143	56	1	143	691951	7	2014	1375	12	1985	1032	28	3	6	1	14	1309	14	67	2	1	143	9	9	2	1	1	65	1	16	31	6	2	2	1	0		21	996	23	1	0	0	0	0	0	0	34
143143 2	BD6	143	143	2	143	691951	7	2014	1375	2	1998	1178	16	1	6	1	13	1309	14	67	2	1	143	9	9	2	1	1	100	1	16	31	2	1	2	1	2	3	21	996	23	1	0	1	0	0	0	0	11
143 49 1	BD6	143	49	1	143	691951	7	2014	1375	1	1984	1009	30	4	6	1	14	1309	14	67	2	1	143	9	9	2	1	3	100	1	16	31	6	2	2	1	0		21	996	14	1	0	0	0	0	0	0	11
143 43 2	BD6	143	43	2	143	691951	7	2014	1375	9	1985	1029	28	3	6	1	12	1309	14	67	2	1	143	9	9	2	1	1	126	1	16	31	6	1	2	1	1	1	21	996	14	1	0	0	0	0	0	0	11
143 81 2	BD6	143	81	2	143	691951	7	2014	1375	12	1972	876	41	6	1	1	13	1309	14	67	2	1	143	9	9	2	1	1	65	1	16	31	6	1	2	1	3	5	21	996	12	1	0	1	1	0	0	0	33
143 24 2	BD6	143	24	2	143	691951	7	2014	1375	9	1993	1125	20	2	6	1	12	1309	14	67	2	1	143	9	9	2	1	1	100	1	16	31	6	1	2	1	1	2	21	996	13	1	0	0	0	0	0	0	11
143 62 2	BD6	143	62	2	143	691951	7	2014	1375	1	1991	1093	23	2	6	1	14	1309	14	67	2	1	143	9	9	2	1	1	146	1	16	31	6	1	2	1	1	5	21	996	22	1	0	0	0	0	0	0	34
143 93 2	BD6	143	93	2	143	691951	7	2014	1375	3	1992	1107	22	2	6	1	13	1309	14	67	2	1	143	9	9	2	1	1	65	1	16	31	6	1	2	1	1	5	21	996	12	1	0	1	0	0	0	0	33
143174 1	BD6	143	174	1	143	691951	7	2014	1375	2	1990	1082	24	2	6	1	13	1309	14	67	2	1	143	9	9	2	1	1	126	1	16	31	6	2	2	1	0		21	996	12	1	0	0	0	0	0	0	11
143 68 2	BD6	143	68	2	143	691951	7	2014	1375	8	1985	1028	28	3	6	1	14	1309	14	67	2	1	143	9	9	2	1	3	126	1	16	31	6	1	2	1	0		21	996	12	1	0	1	0	0	0	0	34
143155 2	BD6	143	155	2	143	691951	7	2014	1375	7	1993	1123	21	2	6	1	13	1309	14	67	2	1	143	9	9	2	1	1	126	1	16	31	6	1	2	1	0		21	996	14	1	0	0	0	0	0	0	11
144 55 2	BD6	144	55	2	144	1407762	7	2014	1375	10	1978	946	35	5	6	1	19	1309	14	67	2	1	144	9	9	2	1	1	91	3	16	31	1	1	2	1	1	4	21	996	13	1	0	0	0	0	0	0	11
144 64 2	BD6	144	64	2	144	1407762	7	2014	1375	10	1983	1006	30	4	6	1	20	1309	14	67	2	1	144	9	9	2	1	1	126	3	16	31	1	1	2	1	0		21	996	22	0	0	0	0	1	0	0	11
144 34 1	BD6	144	34	1	144	1407762	7	2014	1375	10	1982	994	31	4	1	1	18	1309	14	67	2	1	144	9	9	2	1	1	65	3	16	31	1	0	2	1	2	4	21	996	12	1	0	1	1	0	0	0	34
144 22 4	BD6	144	22	4	144	1407762	7	2014	1375	3	1994	1131	20	2	1	1	18	1309	14	67	2	1	144	9	9	2	1	1	100	3	16	31	1	3	2	1	2	1	21	10	22	1	0	1	0	0	0	0	11
144 46 2	BD6	144	46	2	144	1407762	7	2014	1375	10	1996	1162	17	1	6	1	19	1309	14	67	2	1	144	9	9	2	1	1	65	3	16	31	1	1	2	1	2	1	21	996	43	0	0	0	0	0	0	0	11
144 40 2	BD6	144	40	2	144	1407762	7	2014	1375	7	1971	859	43	6	6	1	19	1309	14	67	2	1	144	9	9	2	1	1	126	3	16	31	1	1	2	1	1	2	21	996	22	0	0	0	0	0	0	0	11
144 28 2	BD6	144	28	2	144	1407762	7	2014	1375	5	1971	857	43	6	1	1	20	1309	14	67	2	1	144	9	9	2	1	1	91	3	16	31	1	1	2	1	2	3	21	996	13	1	0	0	0	0	0	0	11
144 4 4	BD6	144	4	4	144	1407762	7	2014	1375	6	1984	1014	30	4	1	1	18	1309	14	67	2	1	144	9	9	2	1	1	100	3	16	31	1	3	2	1	2	5	21	5	12	1	0	1	1	0	1	0	34
144 73 2	BD6	144	73	2	144	1407762	7	2014	1375	9	1984	1017	29	3	6	1	20	1309	14	67	2	1	144	9	9	2	1	1	146	3	16	31	1	1	2	1	2	5	21	996	21	1	0	1	1	0	1	0	11
144 43 2	BD6	144	43	2	144	1407762	7	2014	1375	1	1985	1021	29	3	1	1	19	1309	14	67	2	1	144	9	9	2	1	1	100	3	16	31	1	1	2	1	2	2	21	996	12	1	0	1	0	0	0	0	11
144 19 2	BD6	144	19	2	144	1407762	7	2014	1375	3	1978	939	36	5	6	1	18	1309	14	67	2	1	144	9	9	2	1	1	126	3	16	31	1	1	2	1	1	4	21	996	22	0	0	1	0	0	0	0	11
144 58 2	BD6	144	58	2	144	1407762	7	2014	1375	4	1984	1012	30	4	6	1	19	1309	14	67	2	1	144	9	9	2	1	1	100	3	16	31	1	1	2	1	1	2	21	996	22	1	0	0	0	0	0	0	11
144 1 4	BD6	144	1	4	144	1407762	7	2014	1375	10	1983	1006	30	4	1	1	18	1309	14	67	2	1	144	9	9	2	1	1	65	3	16	31	1	0	2	1	2	4	97	997	97	7	7	7	7	7	7		97
144 1 2	BD6	144	1	2	144	1407762	7	2014	1375	5	1977	929	37	5	6	1	18	1309	14	67	2	1	144	9	9	2	1	1	65	3	16	31	1	1	2	1	2	4	21	996	21	1	0	1	1	1	0	0	34
144 49 1	BD6	144	49	1	144	1407762	7	2014	1375	1	1995	1141	19	1	6	1	19	1309	14	67	2	1	144	9	9	2	1	1	126	3	16	31	1	2	2	1	1	4	21	996	22	0	0	0	0	0	0	0	11
144 61 2	BD6	144	61	2	144	1407762	7	2014	1375	4	1996	1156	18	1	6	1	19	1309	14	67	2	1	144	9	9	2	1	1	65	3	16	31	1	1	2	1	2	3	21	996	12	1	0	0	0	1	1	0	34
144 37 2	BD6	144	37	2	144	1407762	7	2014	1375	5	1977	929	37	5	1	1	18	1309	14	67	2	1	144	9	9	2	1	1	91	3	16	31	1	1	2	1	0		21	996	12	0	0	0	0	0	0	0	34
144 52 2	BD6	144	52	2	144	1407762	7	2014	1375	7	1989	1075	25	3	6	1	19	1309	14	67	2	1	144	9	9	2	1	1	146	3	16	31	1	1	2	1	1	4	21	996	22	1	0	1	0	1	0	0	34
144 31 2	BD6	144	31	2	144	1407762	7	2014	1375	10	1978	946	35	5	6	1	18	1309	14	67	2	1	144	9	9	2	1	1	146	3	16	31	1	1	2	1	2	4	21	996	21	1	0	1	0	1	0	0	34
144 79 2	BD6	144	79	2	144	1407762	7	2014	1375	3	1988	1059	26	3	1	1	19	1309	14	67	2	1	144	9	9	2	1	1	91	3	16	31	1	1	2	1	2	3	21	996	13	1	0	1	0	1	0	0	11
145 88 2	BD6	145	88	2	145	1046797	8	2014	1376	4	1989	1072	25	3	6	1	19	1309	13	68	2	1	145	9	9	2	1	1	77	7	15	40	5	1	2	1	2	4	21	996	21	1	0	1	1	0	0	0	34
145107 1	BD6	145	107	1	145	1046797	8	2014	1376	4	1982	988	32	4	6	1	20	1309	13	68	2	1	145	9	9	2	1	1	96	7	15	40	5	0	2	1	2	2	21	996	22	1	0	0	0	0	0	0	11
145 78 2	BD6	145	78	2	145	1046797	8	2014	1376	9	1981	981	32	4	6	1	19	1309	13	68	2	1	145	9	9	2	1	1	68	7	15	40	5	1	2	1	1	5	21	996	22	1	0	0	0	0	0	0	11
145 97 2	BD6	145	97	2	145	1046797	8	2014	1376	2	1983	998	31	4	6	1	20	1309	13	68	2	1	145	9	9	2	1	1	105	7	15	40	5	1	2	1	1	5	21	996	21	1	0	1	0	0	0	0	34
145 68 2	BD6	145	68	2	145	1046797	8	2014	1376	12	1996	1164	17	1	6	1	19	1309	13	68	2	1	145	9	9	2	1	1	105	7	15	40	5	1	2	1	1	5	21	20	23	1	0	0	0	0	0	0	11
145140 1	BD6	145	140	1	145	1046797	8	2014	1376	1	1989	1069	25	3	6	1	20	1309	13	68	2	1	145	9	9	2	1	1	105	7	15	40	5	0	2	1	2	4	21	996	21	1	0	0	1	0	0	0	11
145 11 4	BD6	145	11	4	145	1046797	8	2014	1376	5	1996	1157	18	1	6	1	18	1309	13	68	2	1	145	9	9	2	1	1	105	7	15	40	5	3	2	1	2	4	21	996	22	1	0	0	0	0	0	0	11
145 73 2	BD6	145	73	2	145	1046797	8	2014	1376	11	1996	1163	17	1	6	1	19	1309	13	68	2	1	145	9	9	2	1	1	74	7	15	40	5	1	2	1	1	4	21	9	22	1	0	1	0	0	0	0	11
145 25 2	BD6	145	25	2	145	1046797	8	2014	1376	12	1982	996	31	4	6	1	18	1309	13	68	2	1	145	9	9	2	1	1	96	7	15	40	5	1	2	1	1	5	21	996	21	1	0	0	0	0	0	0	11
145116 2	BD6	145	116	2	145	1046797	8	2014	1376	10	1972	874	41	6	6	1	19	1309	13	68	2	1	145	9	9	2	1	1	74	7	15	40	5	1	2	1	1	2	21	996	22	1	0	0	0	1	0	0	11
145 40 1	BD6	145	40	1	145	1046797	8	2014	1376	12	1970	852	43	6	6	1	18	1309	13	68	2	1	145	9	9	2	1	1	68	7	15	40	5	0	2	1	1	3	21	996	22	1	0	1	1	0	0	0	11
145 30 4	BD6	145	30	4	145	1046797	8	2014	1376	11	1968	827	45	7	6	1	18	1309	13	68	2	1	145	9	9	2	1	1	74	7	15	40	5	3	2	1	0		21	30	22	0	0	1	0	0	0	0	11
145 54 2	BD6	145	54	2	145	1046797	8	2014	1376	1	1981	973	33	4	6	1	19	1309	13	68	2	1	145	9	9	2	1	1	96	7	15	40	5	1	2	1	2	5	21	996	21	1	0	1	1	0	0	0	34
145 35 4	BD6	145	35	4	145	1046797	8	2014	1376	7	1990	1087	24	2	6	1	18	1309	13	68	2	1	145	9	9	2	1	1	96	7	15	40	5	3	2	1	2	1	21	996	22	1	0	1	0	0	0	0	11
145 35 7	BD6	145	35	7	145	1046797	8	2014	1376	1	1993	1117	21	2	1	1	18	1309	13	68	2	1	145	9	9	2	1	1	96	7	15	40	5	6	2	1	2	5	21	996	22	1	0	1	0	0	0	0	11
145136 2	BD6	145	136	2	145	1046797	8	2014	1376	12	1985	1032	28	3	6	1	20	1309	13	68	2	1	145	9	9	2	1	1	96	7	15	40	5	1	2	1	3	0	21	996	22	1	0	1	0	1	0	0	11
145126 2	BD6	145	126	2	145	1046797	8	2014	1376	6	1984	1014	30	4	6	1	20	1309	13	68	2	1	145	9	9	2	1	1	68	7	15	40	5	1	2	1	1	5	21	20	22	1	0	0	0	0	0	0	11
145 59 1	BD6	145	59	1	145	1046797	8	2014	1376	4	1980	964	34	4	6	1	19	1309	13	68	2	1	145	9	9	2	1	1	68	7	15	40	5	0	2	1	3	0	21	7	21	1	0	1	1	0	0	0	34
145 1 2	BD6	145	1	2	145	1046797	8	2014	1376	6	1973	882	41	6	1	1	18	1309	13	68	2	1	145	9	9	2	1	1	77	7	15	40	5	1	2	1	3	2	51	996	21	1	0	1	1	0	0	0	34
145112 5	BD6	145	112	5	145	1046797	8	2014	1376	11	1987	1055	26	3	6	1	20	1309	13	68	2	1	145	9	9	2	1	1	68	7	15	40	5	0	2	1	1	4	21	996	22	1	0	0	0	0	0	0	11
145102 2	BD6	145	102	2	145	1046797	8	2014	1376	4	1982	988	32	4	6	1	20	1309	13	68	2	1	145	9	9	2	1	1	105	7	15	40	5	1	2	1	2	3	21	996	12	1	0	1	0	0	0	0	34
145 49 2	BD6	145	49	2	145	1046797	8	2014	1376	8	1977	932	37	5	6	1	19	1309	13	68	2	1	145	9	9	2	1	1	77	7	15	40	5	1	2	1	1	4	21	996	22	1	0	1	0	0	0	0	11
145 92 2	BD6	145	92	2	145	1046797	8	2014	1376	11	1977	935	36	5	6	1	19	1309	13	68	2	1	145	9	9	2	1	1	77	7	15	40	5	1	2	1	2	2	21	996	21	1	0	1	0	0	0	0	11
145121 2	BD6	145	121	2	145	1046797	8	2014	1376	12	1992	1116	21	2	6	1	20	1309	13	68	2	1	145	9	9	2	1	1	77	7	15	40	5	1	2	1	1	3	21	10	22	0	0	0	0	0	0	0	11
145 6 1	BD6	145	6	1	145	1046797	8	2014	1376	4	1992	1108	22	2	1	1	18	1309	13	68	2	1	145	9	9	2	1	1	77	7	15	40	5	0	2	1	2	5	21	996	21	1	0	1	1	0	0	0	34
145 11 6	BD6	145	11	6	145	1046797	8	2014	1376	11	1994	1139	19	1	6	1	18	1309	13	68	2	1	145	9	9	2	1	1	105	7	15	40	5	0	2	1	2	2	21	996	22	1	0	0	0	0	0	0	11
146 89 2	BD6	146	89	2	146	934926	8	2014	1376	4	1978	940	36	5	6	1	19	1309	13	68	2	1	146	9	9	2	1	1	97	4	12	45	6	1	2	1	2	1	21	996	12	1	0	1	1	1	0	0	34
146 7 4	BD6	146	7	4	146	934926	8	2014	1376	2	1990	1082	24	2	6	1	20	1309	13	68	2	1	146	9	9	2	1	1	118	4	12	45	6	0	2	1	2	2	11	996	14	1	0	1	1	0	0	0	34
146 2 2	BD6	146	2	2	146	934926	8	2014	1376	2	1968	818	46	7	6	1	18	1309	13	68	2	1	146	9	9	2	1	1	70	4	12	45	6	1	2	1	1	5	21	996	22	1	0	0	0	0	0	0	11
146 38 9	BD6	146	38	9	146	934926	8	2014	1376	1	1994	1129	20	2	1	1	18	1309	13	68	2	1	146	9	9	2	1	1	97	4	12	45	6	0	2	1	2	4	97	997	97	7	7	7	7	7	7		97
146104 1	BD6	146	104	1	146	934926	8	2014	1376	8	1978	944	36	5	6	1	19	1309	13	68	2	1	146	9	9	2	1	1	70	4	12	45	6	0	2	1	1	3	21	5	22	1	0	0	1	0	0	0	11
146 63 4	BD6	146	63	4	146	934926	8	2014	1376	4	1992	1108	22	2	1	1	19	1309	13	68	2	1	146	9	9	2	1	1	97	4	12	45	6	3	2	1	3	2	11	996	12	1	0	1	1	0	0	0	34
146 53 1	BD6	146	53	1	146	934926	8	2014	1376	3	1983	999	31	4	6	1	18	1309	13	68	2	1	146	9	9	2	1	1	70	4	12	45	6	0	2	1	2	2	12	996	22	1	0	1	0	0	0	0	11
146 94 8	BD6	146	94	8	146	934926	8	2014	1376	3	1992	1107	22	2	1	1	19	1309	13	68	2	1	146	9	9	2	1	1	131	4	12	45	6	7	2	1	2	3	13	5	21	1	0	1	1	0	0	0	34
146 33 2	BD6	146	33	2	146	934926	8	2014	1376	1	1989	1069	25	3	6	1	18	1309	13	68	2	1	146	9	9	2	1	1	118	4	12	45	6	1	2	1	2	1	13	10	23	1	0	0	0	0	0	0	11
146 38 7	BD6	146	38	7	146	934926	8	2014	1376	6	1993	1122	21	2	6	1	18	1309	13	68	2	1	146	9	9	2	1	1	97	4	12	45	6	0	2	1	2	4	97	997	97	7	7	7	7	7	7		97
146109 2	BD6	146	109	2	146	934926	8	2014	1376	2	1991	1094	23	2	6	1	19	1309	13	68	2	1	146	9	9	2	1	1	118	4	12	45	6	1	2	1	0		13	10	22	1	0	1	1	1	0	0	11
146129 4	BD6	146	129	4	146	934926	8	2014	1376	12	1993	1128	20	2	6	1	20	1309	13	68	2	1	146	9	9	2	1	1	70	4	12	45	6	0	2	1	2	5	97	997	97	7	7	7	7	7	7		97
146 2 8	BD6	146	2	8	146	934926	8	2014	1376	2	1989	1070	25	3	1	1	18	1309	13	68	2	1	146	9	9	2	1	1	70	4	12	45	6	7	2	1	2	5	21	996	22	1	0	0	0	0	0	0	11
146 68 2	BD6	146	68	2	146	934926	8	2014	1376	12	1977	936	36	5	6	1	18	1309	13	68	2	1	146	9	9	2	1	1	131	4	12	45	6	1	2	1	1	5	13	5	22	1	0	0	0	0	0	0	11
146 38 2	BD6	146	38	2	146	934926	8	2014	1376	12	1988	1068	25	3	6	1	18	1309	13	68	2	1	146	9	9	2	1	1	97	4	12	45	6	1	2	1	0		11	996	12	1	0	1	1	0	0	0	34
146 22 2	BD6	146	22	2	146	934926	8	2014	1376	12	1984	1020	29	3	6	1	18	1309	13	68	2	1	146	9	9	2	1	1	137	4	12	45	6	1	2	1	1	5	12	996	21	1	0	0	0	0	0	0	34
146150 2	BD6	146	150	2	146	934926	8	2014	1376	10	1972	874	41	6	6	1	20	1309	13	68	2	1	146	9	9	2	1	1	137	4	12	45	6	1	2	1	1	5	21	10	31	1	0	0	0	0	0	0	11
146 78 2	BD6	146	78	2	146	934926	8	2014	1376	12	1979	960	34	4	6	1	19	1309	13	68	2	1	146	9	9	2	1	1	70	4	12	45	6	1	2	1	2	5	21	996	22	1	0	1	1	0	0	0	34
146 84 2	BD6	146	84	2	146	934926	8	2014	1376	5	1973	881	41	6	6	1	19	1309	13	68	2	1	146	9	9	2	1	1	118	4	12	45	6	0	2	1	0		97	997	97	7	7	7	7	7	7		97
146145 2	BD6	146	145	2	146	934926	8	2014	1376	11	1983	1007	30	4	6	1	20	1309	13	68	2	1	146	9	9	2	1	1	131	4	12	45	6	1	2	1	2	3	13	10	22	1	0	1	0	0	0	1	11
146119 2	BD6	146	119	2	146	934926	8	2014	1376	6	1992	1110	22	2	1	1	19	1309	13	68	2	1	146	9	9	2	1	1	131	4	12	45	6	1	2	1	2	2	13	10	22	1	0	0	0	0	0	0	11
146140 3	BD6	146	140	3	146	934926	8	2014	1376	5	1995	1145	19	1	6	1	20	1309	13	68	2	1	146	9	9	2	1	1	97	4	12	45	6	0	2	1	2	5	11	996	11	1	0	1	1	0	0	0	34
146 99 3	BD6	146	99	3	146	934926	8	2014	1376	10	1985	1030	28	3	6	1	19	1309	13	68	2	1	146	9	9	2	1	1	137	4	12	45	6	2	2	1	2	3	11	996	12	1	0	0	1	0	0	0	34
146 84 3	BD6	146	84	3	146	934926	8	2014	1376	9	1993	1125	20	2	6	1	19	1309	13	68	2	1	146	9	9	2	1	1	118	4	12	45	6	7	2	1	1	3	97	997	97	7	7	7	7	7	7		97
146124 2	BD6	146	124	2	146	934926	8	2014	1376	6	1991	1098	23	2	6	1	19	1309	13	68	2	1	146	9	9	2	1	1	137	4	12	45	6	1	2	1	2	2	21	30	21	1	0	0	1	0	0	0	11
146 27 4	BD6	146	27	4	146	934926	8	2014	1376	5	1996	1157	18	1	6	1	18	1309	13	68	2	1	146	9	9	2	1	1	70	4	12	45	6	0	2	1	1	5	21	996	22	1	0	0	0	0	0	0	34
146 94 4	BD6	146	94	4	146	934926	8	2014	1376	3	1990	1083	24	2	1	1	19	1309	13	68	2	1	146	9	9	2	1	1	131	4	12	45	6	3	2	1	3	2	13	5	21	1	0	1	1	0	0	0	34
146 27 2	BD6	146	27	2	146	934926	8	2014	1376	11	1970	851	43	6	6	1	18	1309	13	68	2	1	146	9	9	2	1	1	70	4	12	45	6	1	2	1	0		21	996	22	1	0	0	0	0	0	0	34
146124 6	BD6	146	124	6	146	934926	8	2014	1376	6	1992	1110	22	2	6	1	19	1309	13	68	2	1	146	9	9	2	1	1	137	4	12	45	6	5	2	1	2	3	21	30	21	1	0	0	1	0	0	0	11
146 73 2	BD6	146	73	2	146	934926	8	2014	1376	1	1991	1093	23	2	6	1	18	1309	13	68	2	1	146	9	9	2	1	1	137	4	12	45	6	1	2	1	2	3	12	996	21	1	0	0	0	0	0	0	11
146 43 2	BD6	146	43	2	146	934926	8	2014	1376	6	1985	1026	29	3	6	1	18	1309	13	68	2	1	146	9	9	2	1	1	131	4	12	45	6	1	2	1	1	4	13	996	22	1	0	1	0	0	0	0	34
146 17 2	BD6	146	17	2	146	934926	8	2014	1376	7	1985	1027	29	3	6	1	18	1309	13	68	2	1	146	9	9	2	1	1	131	4	12	45	6	1	2	1	2	2	13	10	22	1	0	1	0	0	0	0	34
146 58 2	BD6	146	58	2	146	934926	8	2014	1376	12	1972	876	41	6	6	1	18	1309	13	68	2	1	146	9	9	2	1	1	118	4	12	45	6	1	2	1	1	4	13	20	23	1	0	1	1	0	0	0	11
146 12 3	BD6	146	12	3	146	934926	8	2014	1376	1	1995	1141	19	1	6	1	18	1309	13	68	2	1	146	9	9	2	1	1	97	4	12	45	6	1	2	1	2	1	12	996	21	1	0	0	0	0	0	0	11
146 38 4	BD6	146	38	4	146	934926	8	2014	1376	6	1998	1182	16	1	6	1	18	1309	13	68	2	1	146	9	9	2	1	1	97	4	12	45	6	0	2	1	2	1	11	996	12	1	0	1	1	0	0	0	34
146 48 2	BD6	146	48	2	146	934926	8	2014	1376	12	1993	1128	20	2	6	1	18	1309	13	68	2	1	146	9	9	2	1	1	137	4	12	45	6	1	2	1	2	4	12	996	21	1	0	1	0	0	0	0	11
147 71 2	BD6	147	71	2	147	821982	8	2014	1376	9	1991	1101	22	2	6	1	7	1309	13	68	2	1	147	9	9	2	1	1	74	3	15	40	5	1	2	1	2	3	21	20	22	1	0	1	1	0	0	0	34
147179 3	BD6	147	179	3	147	821982	8	2014	1376	9	1984	1017	29	3	6	1	7	1309	13	68	2	1	147	9	9	2	1	1	74	3	15	40	5	0	2	1	2	1	21	996	22	1	0	1	0	0	0	0	34
147160 2	BD6	147	160	2	147	821982	8	2014	1376	12	1992	1116	21	2	1	1	8	1309	13	68	2	1	147	9	9	2	1	1	96	3	15	40	5	1	2	1	2	4	21	996	12	1	0	1	1	0	0	0	11
147 65 2	BD6	147	65	2	147	821982	8	2014	1376	8	1985	1028	29	3	6	1	6	1309	13	68	2	1	147	9	9	2	1	1	77	3	15	40	5	1	2	1	2	5	21	5	21	1	0	1	0	0	0	0	34
147 46 1	BD6	147	46	1	147	821982	8	2014	1376	7	1985	1027	29	3	6	1	6	1309	13	68	2	1	147	9	9	2	1	1	105	3	15	40	5	0	2	1	2	0	21	996	23	1	0	1	1	0	0	1	11
147147 5	BD6	147	147	5	147	821982	8	2014	1376	12	1997	1176	16	1	6	1	8	1309	13	68	2	1	147	9	9	2	1	1	77	3	15	40	5	4	2	1	2	1	21	996	12	1	0	1	1	0	0	0	11
147 27 1	BD6	147	27	1	147	821982	8	2014	1376	12	1975	912	38	5	1	1	7	1309	13	68	2	1	147	9	9	2	1	2	96	3	15	40	5	0	2	1	3	4	21	996	12	1	0	0	0	0	0	0	34
147128 3	BD6	147	128	3	147	821982	8	2014	1376	12	1990	1092	23	2	6	1	7	1309	13	68	2	1	147	9	9	2	1	1	105	3	15	40	5	6	2	1	2	5	21	15	12	1	0	1	1	0	0	0	33
147 2 2	BD6	147	2	2	147	821982	8	2014	1376	2	1983	998	31	4	6	1	6	1309	13	68	2	1	147	9	9	2	1	1	68	3	15	40	5	1	2	1	2	3	21	996	21	1	0	1	1	0	0	0	34
147 21 2	BD6	147	21	2	147	821982	8	2014	1376	7	1985	1027	29	3	6	1	6	1309	13	68	2	1	147	9	9	2	1	1	77	3	15	40	5	1	2	1	3	4	21	5	21	1	0	0	1	0	1	0	34
147 52 10	BD6	147	52	10	147	821982	8	2014	1376	6	1985	1026	29	3	6	1	6	1309	13	68	2	1	147	9	9	2	1	1	68	3	15	40	5	9	2	1	2	1	21	996	22	1	0	1	1	0	0	0	11
147135 3	BD6	147	135	3	147	821982	8	2014	1376	12	1986	1044	27	3	6	1	7	1309	13	68	2	1	147	9	9	2	1	1	68	3	15	40	5	0	2	1	2	4	97	997	97	7	7	7	7	7	7		97
147 97 1	BD6	147	97	1	147	821982	8	2014	1376	7	1991	1099	23	2	6	1	7	1309	13	68	2	1	147	9	9	2	1	1	77	3	15	40	5	0	2	1	2	4	21	10	21	1	1	1	1	0	0	0	34
147154 7	BD6	147	154	7	147	821982	8	2014	1376	2	1996	1154	18	1	1	1	7	1309	13	68	2	1	147	9	9	2	1	1	68	3	15	40	5	0	2	1	2	5	97	997	97	7	7	7	7	7	7		97
147 40 2	BD6	147	40	2	147	821982	8	2014	1376	1	1980	961	34	4	1	1	6	1309	13	68	2	1	147	9	9	2	1	1	96	3	15	40	5	1	2	1	1	4	21	5	21	1	0	1	1	1	0	0	34
147122 2	BD6	147	122	2	147	821982	8	2014	1376	8	1992	1112	22	2	6	1	8	1309	13	68	2	1	147	9	9	2	1	1	68	3	15	40	5	1	2	1	3	2	21	4	21	1	0	1	0	1	0	0	34
147 84 2	BD6	147	84	2	147	821982	8	2014	1376	3	1985	1023	29	3	6	1	7	1309	13	68	2	1	147	9	9	2	1	1	105	3	15	40	5	1	2	1	2	4	21	15	12	1	0	1	1	0	0	0	34
147109 2	BD6	147	109	2	147	821982	8	2014	1376	3	1987	1047	27	3	6	1	7	1309	13	68	2	1	147	9	9	2	1	1	77	3	15	40	5	1	2	1	2	0	21	996	21	1	0	0	1	0	0	0	34
147 52 15	BD6	147	52	15	147	821982	8	2014	1376	5	1998	1181	16	1	6	1	6	1309	13	68	2	1	147	9	9	2	1	1	68	3	15	40	5	0	2	1	2	1	21	996	22	1	0	1	1	0	0	0	11
147185 2	BD6	147	185	2	147	821982	8	2014	1376	6	1983	1002	31	4	6	1	7	1309	13	68	2	1	147	9	9	2	1	1	105	3	15	40	5	0	2	1	1	4	21	996	22	1	0	1	1	0	0	0	11
147154 2	BD6	147	154	2	147	821982	8	2014	1376	7	1976	919	38	5	6	1	7	1309	13	68	2	1	147	9	9	2	1	1	68	3	15	40	5	1	2	1	3	6	21	996	22	1	0	1	1	0	0	0	34
147147 8	BD6	147	147	8	147	821982	8	2014	1376	2	1984	1010	30	4	6	1	8	1309	13	68	2	1	147	9	9	2	1	1	77	3	15	40	5	0	2	1	2	5	21	996	12	1	0	1	1	0	0	0	11
147147 2	BD6	147	147	2	147	821982	8	2014	1376	12	1990	1092	23	2	6	1	8	1309	13	68	2	1	147	9	9	2	1	1	77	3	15	40	5	1	2	1	2	4	21	996	12	1	0	1	1	0	0	0	11
147 52 2	BD6	147	52	2	147	821982	8	2014	1376	9	1979	957	34	4	6	1	6	1309	13	68	2	1	147	9	9	2	1	1	68	3	15	40	5	1	2	1	2	2	21	996	22	1	0	1	1	0	0	0	11
147 59 2	BD6	147	59	2	147	821982	8	2014	1376	8	1995	1148	19	1	6	1	6	1309	13	68	2	1	147	9	9	2	1	1	96	3	15	40	5	1	2	1	2	5	21	996	12	1	0	1	1	0	1	0	34
147 8 2	BD6	147	8	2	147	821982	8	2014	1376	12	1986	1044	27	3	6	1	6	1309	13	68	2	1	147	9	9	2	1	1	74	3	15	40	5	0	2	1	2	4	97	997	97	7	7	7	7	7	7		97
147103 1	BD6	147	103	1	147	821982	8	2014	1376	11	1987	1055	26	3	6	1	7	1309	13	68	2	1	147	9	9	2	1	1	74	3	15	40	5	0	2	1	2	1	21	10	21	1	0	1	1	0	0	0	34
147 14 4	BD6	147	14	4	147	821982	8	2014	1376	7	1994	1135	20	2	6	1	8	1309	13	68	2	1	147	9	9	2	1	1	105	3	15	40	5	0	2	1	3	2	21	996	12	1	1	1	1	0	0	0	33
147166 2	BD6	147	166	2	147	821982	8	2014	1376	7	1992	1111	22	2	6	1	7	1309	13	68	2	1	147	9	9	2	1	1	77	3	15	40	5	1	2	1	2	1	21	996	21	1	0	1	0	0	1	0	11
147 78 1	BD6	147	78	1	147	821982	8	2014	1376	8	1983	1004	31	4	6	1	6	1309	13	68	2	1	147	9	9	2	1	1	105	3	15	40	5	0	2	1	2	5	21	8	12	1	0	1	1	0	0	0	33
148 4 2	BD6	148	4	2	148	2148689	7	2014	1375	9	1981	981	32	4	1	1	21	1309	14	67	2	1	148	9	9	2	1	1	125	1	21	30	5	1	2	1	3	2	21	996	21	1	0	1	1	1	1	0	34
148 22 2	BD6	148	22	2	148	2148689	7	2014	1375	1	1972	865	42	6	6	1	21	1309	14	67	2	1	148	9	9	2	1	1	151	1	21	30	5	1	2	1	1	4	11	996	13	1	0	1	0	0	0	0	34
148 59 2	BD6	148	59	2	148	2148689	7	2014	1375	2	1970	842	44	6	6	1	23	1309	14	67	2	1	148	9	9	2	1	1	74	1	21	30	5	1	2	1	2	5	21	8	22	1	0	1	0	1	0	0	34
148 18 2	BD6	148	18	2	148	2148689	7	2014	1375	1	1973	877	41	6	6	1	21	1309	14	67	2	1	148	9	9	2	1	1	54	1	21	30	5	1	2	1	1	3	71	20	22	1	0	1	0	0	0	0	34
148 26 1	BD6	148	26	1	148	2148689	7	2014	1375	11	1964	779	49	7	6	1	22	1309	14	67	2	1	148	9	9	2	1	1	151	1	21	30	5	2	2	1	2	4	21	996	13	1	0	1	1	0	0	0	34
148 41 2	BD6	148	41	2	148	2148689	7	2014	1375	8	1977	932	36	5	1	1	22	1309	14	67	2	1	148	9	9	2	1	1	74	1	21	30	5	1	2	1	2	5	11	996	21	1	1	0	1	0	0	0	34
148 16 2	BD6	148	16	2	148	2148689	7	2014	1375	4	1980	964	34	4	1	1	21	1309	14	67	2	1	148	9	9	2	1	1	94	1	21	30	5	1	2	1	2	5	21	10	22	1	0	1	1	0	1	0	34
148 32 2	BD6	148	32	2	148	2148689	7	2014	1375	12	1977	936	36	5	6	1	22	1309	14	67	2	1	148	9	9	2	1	1	94	1	21	30	5	1	2	1	2	4	21	15	22	1	0	1	0	0	0	0	11
148 14 2	BD6	148	14	2	148	2148689	7	2014	1375	4	1973	880	41	6	6	1	21	1309	14	67	2	1	148	9	9	2	1	1	125	1	21	30	5	1	2	1	2	5	21	996	21	1	0	1	1	0	1	0	34
148 35 2	BD6	148	35	2	148	2148689	7	2014	1375	9	1975	909	38	5	6	1	22	1309	14	67	2	1	148	9	9	2	1	1	125	1	21	30	5	1	2	1	2	5	21	996	21	1	0	1	1	0	0	0	34
148 47 4	BD6	148	47	4	148	2148689	7	2014	1375	11	1992	1115	21	2	6	1	23	1309	14	67	2	1	148	9	9	2	1	1	125	1	21	30	5	3	2	1	2	1	11	996	21	1	0	1	0	0	0	0	34
148 49 2	BD6	148	49	2	148	2148689	7	2014	1375	6	1991	1098	23	2	6	1	22	1309	14	67	2	1	148	9	9	2	1	1	54	1	21	30	5	1	2	1	1	4	21	10	23	1	0	1	0	0	0	0	34
148 43 1	BD6	148	43	1	148	2148689	7	2014	1375	5	1984	1013	30	4	1	1	22	1309	14	67	2	1	148	9	9	2	1	1	74	1	21	30	5	2	2	1	2	5	11	996	21	1	0	1	1	0	1	0	34
148 53 2	BD6	148	53	2	148	2148689	7	2014	1375	3	1973	879	41	6	6	1	23	1309	14	67	2	1	148	9	9	2	1	1	94	1	21	30	5	1	2	1	0		21	10	22	1	0	1	0	0	0	0	21
148 57 2	BD6	148	57	2	148	2148689	7	2014	1375	12	1966	804	47	7	6	1	23	1309	14	67	2	1	148	9	9	2	1	1	54	1	21	30	5	1	2	1	3	2	13	5	13	1	0	1	1	1	1	0	34
148 34 2	BD6	148	34	2	148	2148689	7	2014	1375	2	1981	974	33	4	1	1	22	1309	14	67	2	1	148	9	9	2	1	1	54	1	21	30	5	1	2	1	2	5	21	996	21	1	0	1	1	0	1	0	34
148 39 2	BD6	148	39	2	148	2148689	7	2014	1375	8	1985	1028	28	3	6	1	22	1309	14	67	2	1	148	9	9	2	1	1	151	1	21	30	5	1	2	1	2	4	21	996	15	1	0	1	1	0	0	0	34
148 28 2	BD6	148	28	2	148	2148689	7	2014	1375	1	1978	937	36	5	1	1	22	1309	14	67	2	1	148	9	9	2	1	1	74	1	21	30	5	1	2	1	2	5	13	996	21	1	0	1	0	0	0	0	34
148 10 2	BD6	148	10	2	148	2148689	7	2014	1375	2	1979	950	35	5	6	1	23	1309	14	67	2	1	148	9	9	2	1	1	94	1	21	30	5	1	2	1	2	4	21	20	23	1	0	0	0	0	0	0	11
148 12 2	BD6	148	12	2	148	2148689	7	2014	1375	6	1976	918	38	5	6	1	21	1309	14	67	2	1	148	9	9	2	1	1	74	1	21	30	5	1	2	1	2	4	11	996	21	1	0	1	1	0	0	0	11
148 51 2	BD6	148	51	2	148	2148689	7	2014	1375	1	1979	949	35	5	3	1	22	1309	14	67	2	1	148	9	9	2	1	1	125	1	21	30	5	1	2	1	2	4	21	996	21	1	0	1	0	0	0	0	34
148 45 2	BD6	148	45	2	148	2148689	7	2014	1375	1	1967	805	47	7	1	1	22	1309	14	67	2	1	148	9	9	2	1	1	125	1	21	30	5	1	2	1	0		21	15	12	1	0	1	1	0	0	0	34
149104 2	BD6	149	104	2	149	872332	9	2014	1377	2	1974	890	40	6	6	1	13	1309	12	69	2	1	149	2	2	2	1	1	141	7	13	46	8	1	2	1	0		12	996	11	1	0	1	0	0	0	0	34
149 21 1	BD6	149	21	1	149	872332	9	2014	1377	7	1993	1123	21	2	6	1	11	1309	12	69	2	1	149	2	2	2	1	1	82	7	13	46	8	0	2	1	2	1	21	996	12	1	0	1	0	0	0	0	34
149 91 2	BD6	149	91	2	149	872332	9	2014	1377	12	1990	1092	23	2	6	1	12	1309	12	69	2	1	149	2	2	2	1	1	131	7	13	46	8	1	2	1	0		12	996	12	1	0	1	0	0	0	0	34
149 52 2	BD6	149	52	2	149	872332	9	2014	1377	5	1986	1037	28	3	6	1	11	1309	12	69	2	1	149	2	2	2	1	1	131	7	13	46	8	1	2	1	1	4	12	996	12	1	0	1	0	0	0	0	34
149 45 2	BD6	149	45	2	149	872332	9	2014	1377	5	1995	1145	19	1	6	1	11	1309	12	69	2	1	149	2	2	2	1	2	120	7	13	46	8	1	2	1	2	2	13	25	14	1	0	1	0	0	0	0	34
149 73 2	BD6	149	73	2	149	872332	9	2014	1377	9	1972	873	42	6	6	1	11	1309	12	69	2	1	149	2	2	2	1	1	120	7	13	46	8	1	2	1	2	3	13	15	12	1	0	1	0	0	0	0	34
149 7 2	BD6	149	7	2	149	872332	9	2014	1377	10	1991	1102	22	2	6	1	11	1309	12	69	2	1	149	2	2	2	1	1	131	7	13	46	8	1	2	1	1	5	12	996	14	1	0	0	0	0	0	0	34
149 42 2	BD6	149	42	2	149	872332	9	2014	1377	3	1997	1167	17	1	6	1	13	1309	12	69	2	1	149	2	2	2	1	1	67	7	13	46	8	1	2	1	2	2	13	996	11	1	0	0	0	0	0	0	34
149 39 2	BD6	149	39	2	149	872332	9	2014	1377	6	1989	1074	25	3	6	1	11	1309	12	69	2	1	149	2	2	2	1	1	67	7	13	46	8	1	2	1	0		21	996	14	1	0	1	0	0	0	0	34
149 66 2	BD6	149	66	2	149	872332	9	2014	1377	5	1979	953	35	5	6	1	12	1309	12	69	2	1	149	2	2	2	1	1	82	7	13	46	8	1	2	1	0		11	996	11	1	0	1	0	0	0	0	34
149 49 2	BD6	149	49	2	149	872332	9	2014	1377	7	1987	1051	27	3	6	1	11	1309	12	69	2	1	149	2	2	2	1	1	82	7	13	46	8	1	2	1	2	5	21	996	14	1	0	1	0	0	0	0	34
149 63 2	BD6	149	63	2	149	872332	9	2014	1377	7	1992	1111	22	2	6	1	11	1309	12	69	2	1	149	2	2	2	1	1	67	7	13	46	8	1	2	1	2	2	13	996	14	1	0	1	0	0	0	0	34
149 77 2	BD6	149	77	2	149	872332	9	2014	1377	2	1991	1094	23	2	6	1	12	1309	12	69	2	1	149	2	2	2	1	2	120	7	13	46	8	1	2	1	1	4	13	996	22	1	0	0	0	0	0	0	34
149 25 2	BD6	149	25	2	149	872332	9	2014	1377	3	1992	1107	22	2	6	1	11	1309	12	69	2	1	149	2	2	2	1	1	141	7	13	46	8	1	2	1	2	2	13	996	14	1	0	0	0	0	0	0	34
149 35 1	BD6	149	35	1	149	872332	9	2014	1377	12	1997	1176	16	1	6	1	11	1309	12	69	2	1	149	2	2	2	1	1	131	7	13	46	8	2	2	1	1	5	12	996	11	1	0	0	0	0	0	0	34
149 97 2	BD6	149	97	2	149	872332	9	2014	1377	6	1978	942	36	5	6	1	12	1309	12	69	2	1	149	2	2	2	1	1	131	7	13	46	8	1	2	1	2	1	12	996	11	1	0	0	0	0	0	0	34
149 4 2	BD6	149	4	2	149	872332	9	2014	1377	12	1979	960	34	4	6	1	11	1309	12	69	2	1	149	2	2	2	1	1	82	7	13	46	8	1	2	1	2	3	21	996	14	1	0	1	1	0	0	0	34
149 25 5	BD6	149	25	5	149	872332	9	2014	1377	5	1965	785	49	7	6	1	11	1309	12	69	2	1	149	2	2	2	1	1	141	7	13	46	8	0	2	1	1	2	13	996	14	1	0	0	0	0	0	0	34
149 84 2	BD6	149	84	2	149	872332	9	2014	1377	3	1991	1095	23	2	1	1	12	1309	12	69	2	1	149	2	2	2	1	1	141	7	13	46	8	1	2	1	1	5	13	996	14	1	0	0	0	0	0	0	34
149 28 1	BD6	149	28	1	149	872332	9	2014	1377	1	1983	997	31	4	6	1	13	1309	12	69	2	1	149	2	2	2	1	1	120	7	13	46	8	0	2	1	0		13	40	12	1	0	1	0	0	0	0	34
149 87 2	BD6	149	87	2	149	872332	9	2014	1377	7	1975	907	39	5	6	1	12	1309	12	69	2	1	149	2	2	2	1	1	82	7	13	46	8	1	2	1	0		96	10	11	1	0	0	0	0	0	0	34
149 11 2	BD6	149	11	2	149	872332	9	2014	1377	8	1988	1064	26	3	6	1	11	1309	12	69	2	1	149	2	2	2	1	1	141	7	13	46	8	1	2	1	0		13	15	14	1	0	0	0	0	0	0	11
150 55 2	BD6	150	55	2	150	742247	9	2014	1377	12	1969	840	44	6	1	1	6	1309	12	69	2	1	150	2	2	2	1	1	67	1	13	46	6	1	2	1	2	5	13	996	12	1	0	1	1	0	0	0	34
150 41 4	BD6	150	41	4	150	742247	9	2014	1377	1	1997	1165	17	1	6	1	6	1309	12	69	2	1	150	2	2	2	1	1	141	1	13	46	6	3	2	1	1	3	13	30	11	1	0	1	0	0	0	0	34
150 77 2	BD6	150	77	2	150	742247	9	2014	1377	4	1965	784	49	7	6	1	6	1309	12	69	2	1	150	2	2	2	1	1	131	1	13	46	6	1	2	1	3	2	21	996	12	1	0	1	1	0	0	0	34
150106 2	BD6	150	106	2	150	742247	9	2014	1377	1	1984	1009	30	4	6	1	7	1309	12	69	2	1	150	2	2	2	1	1	120	1	13	46	6	1	2	1	2	2	21	996	12	1	0	1	1	0	0	0	34
150 95 2	BD6	150	95	2	150	742247	9	2014	1377	11	1988	1067	25	3	6	1	7	1309	12	69	2	1	150	2	2	2	1	1	131	1	13	46	6	1	2	1	2	3	21	996	12	1	0	1	0	1	0	0	34
150 30 2	BD6	150	30	2	150	742247	9	2014	1377	4	1988	1060	26	3	6	1	6	1309	12	69	2	1	150	2	2	2	1	1	131	1	13	46	6	1	2	1	0		13	45	11	1	0	1	0	0	0	0	34
150 5 4	BD6	150	5	4	150	742247	9	2014	1377	4	1991	1096	23	2	1	1	5	1309	12	69	2	1	150	2	2	2	1	1	131	1	13	46	6	3	2	1	2	3	13	50	14	1	0	1	1	0	0	0	34
150 41 2	BD6	150	41	2	150	742247	9	2014	1377	9	1995	1149	19	1	6	1	6	1309	12	69	2	1	150	2	2	2	1	1	141	1	13	46	6	1	2	1	1	5	13	30	11	1	0	1	0	0	0	0	34
150 34 2	BD6	150	34	2	150	742247	9	2014	1377	3	1988	1059	26	3	6	1	7	1309	12	69	2	1	150	2	2	2	1	1	67	1	13	46	6	1	2	1	1	4	13	30	12	1	0	1	0	0	0	0	34
150 37 3	BD6	150	37	3	150	742247	9	2014	1377	6	1996	1158	18	1	6	1	6	1309	12	69	2	1	150	2	2	2	1	1	131	1	13	46	6	2	2	1	1	4	13	30	12	1	0	0	0	0	0	0	11
150 1 2	BD6	150	1	2	150	742247	9	2014	1377	4	1986	1036	28	3	6	1	5	1309	12	69	2	1	150	2	2	2	1	1	67	1	13	46	6	1	2	1	1	4	21	30	11	1	0	1	0	1	0	0	34
150 70 2	BD6	150	70	2	150	742247	9	2014	1377	12	1992	1116	21	2	6	1	7	1309	12	69	2	1	150	2	2	2	1	1	141	1	13	46	6	1	2	1	2	4	11	996	12	1	0	1	0	0	0	0	34
150 66 4	BD6	150	66	4	150	742247	9	2014	1377	10	1990	1090	23	2	1	1	7	1309	12	69	2	1	150	2	2	2	1	1	82	1	13	46	6	0	2	1	3	5	21	996	12	1	0	0	1	0	0	0	34
150 88 2	BD6	150	88	2	150	742247	9	2014	1377	9	1974	897	40	6	6	1	7	1309	12	69	2	1	150	2	2	2	1	1	141	1	13	46	6	1	2	1	0		11	996	12	1	0	1	0	0	0	0	34
150 55 3	BD6	150	55	3	150	742247	9	2014	1377	9	1990	1089	24	2	1	1	6	1309	12	69	2	1	150	2	2	2	1	1	67	1	13	46	6	0	2	1	3	0	13	996	12	1	0	1	1	0	0	0	34
150 45 2	BD6	150	45	2	150	742247	9	2014	1377	8	1988	1064	26	3	6	1	6	1309	12	69	2	1	150	2	2	2	1	1	120	1	13	46	6	1	2	1	2	2	12	996	12	1	0	1	0	0	0	0	34
150 27 2	BD6	150	27	2	150	742247	9	2014	1377	9	1979	957	35	5	6	1	6	1309	12	69	2	1	150	2	2	2	1	1	141	1	13	46	6	1	2	1	0		13	15	12	1	0	0	0	0	0	0	11
150 84 2	BD6	150	84	2	150	742247	9	2014	1377	10	1984	1018	29	3	1	1	7	1309	12	69	2	1	150	2	2	2	1	1	120	1	13	46	6	1	2	1	2	5	11	996	12	1	0	1	1	0	0	0	34
150 16 2	BD6	150	16	2	150	742247	9	2014	1377	10	1971	862	42	6	1	1	5	1309	12	69	2	1	150	2	2	2	1	1	120	1	13	46	6	1	2	1	2	1	21	996	12	1	0	1	0	0	0	0	11
150 99 1	BD6	150	99	1	150	742247	9	2014	1377	8	1966	800	48	7	1	1	7	1309	12	69	2	1	150	2	2	2	1	1	120	1	13	46	6	0	2	1	2	5	21	996	12	1	0	1	1	0	0	0	34
150 37 7	BD6	150	37	7	150	742247	9	2014	1377	9	1991	1101	23	2	6	1	6	1309	12	69	2	1	150	2	2	2	1	1	131	1	13	46	6	0	2	1	1	3	97	997	97	7	7	7	7	7	7		97
150 91 2	BD6	150	91	2	150	742247	9	2014	1377	8	1975	908	39	5	6	1	7	1309	12	69	2	1	150	2	2	2	1	1	67	1	13	46	6	1	2	1	0		21	996	12	1	0	0	0	0	0	0	34
150 73 1	BD6	150	73	1	150	742247	9	2014	1377	10	1976	922	37	5	1	1	7	1309	12	69	2	1	150	2	2	2	1	1	82	1	13	46	6	0	2	1	3	4	21	996	12	1	0	1	1	0	0	0	34
150102 2	BD6	150	102	2	150	742247	9	2014	1377	4	1970	844	44	6	6	1	7	1309	12	69	2	1	150	2	2	2	1	1	131	1	13	46	6	1	2	1	3	2	21	996	12	1	0	1	0	0	0	0	34
150 48 2	BD6	150	48	2	150	742247	9	2014	1377	4	1969	832	45	7	1	1	6	1309	12	69	2	1	150	2	2	2	1	1	67	1	13	46	6	1	2	1	3	5	11	996	12	1	0	1	1	0	0	0	34
150 12 2	BD6	150	12	2	150	742247	9	2014	1377	3	1985	1023	29	3	6	1	5	1309	12	69	2	1	150	2	2	2	1	1	82	1	13	46	6	1	2	1	1	5	21	996	12	1	0	1	0	0	0	0	34
150 23 2	BD6	150	23	2	150	742247	9	2014	1377	6	1979	954	35	5	6	1	6	1309	12	69	2	1	150	2	2	2	1	1	120	1	13	46	6	1	2	1	0		21	996	12	1	0	0	0	0	0	0	11
150 5 2	BD6	150	5	2	150	742247	9	2014	1377	1	1967	805	47	7	6	1	5	1309	12	69	2	1	150	2	2	2	1	1	131	1	13	46	6	1	2	1	0		13	50	14	1	0	1	1	0	0	0	34
151 30 1	BD6	151	30	1	151	837784	9	2014	1377	12	1964	780	49	7	6	1	8	1309	12	69	2	1	151	2	2	2	1	1	82	4	13	46	4	2	2	1	1	2	21	30	12	1	0	1	1	0	0	0	34
151 79 4	BD6	151	79	4	151	837784	9	2014	1377	9	1988	1065	26	3	1	1	10	1309	12	69	2	1	151	2	2	2	1	1	120	4	13	46	4	3	2	1	2	3	13	20	12	1	0	1	0	0	0	0	34
151 30 4	BD6	151	30	4	151	837784	9	2014	1377	9	1997	1173	17	1	6	1	8	1309	12	69	2	1	151	2	2	2	1	1	82	4	13	46	4	3	2	1	2	1	21	30	12	1	0	1	1	0	0	0	34
151 17 4	BD6	151	17	4	151	837784	9	2014	1377	8	1994	1136	20	2	1	1	8	1309	12	69	2	1	151	2	2	2	1	1	131	4	13	46	4	3	2	1	2	2	21	996	12	1	0	1	0	0	0	0	34
151 82 2	BD6	151	82	2	151	837784	9	2014	1377	11	1970	851	43	6	6	1	9	1309	12	69	2	1	151	2	2	2	1	1	141	4	13	46	4	1	2	1	2	5	21	996	12	1	0	1	1	0	0	0	33
151 8 2	BD6	151	8	2	151	837784	9	2014	1377	6	1975	906	39	5	6	1	8	1309	12	69	2	1	151	2	2	2	1	1	141	4	13	46	4	1	2	1	1	2	11	996	11	1	0	1	0	0	0	0	34
151 73 2	BD6	151	73	2	151	837784	9	2014	1377	8	1991	1100	23	2	6	1	9	1309	12	69	2	1	151	2	2	2	1	1	120	4	13	46	4	1	2	1	1	5	13	20	12	1	0	1	1	0	0	0	34
151 36 1	BD6	151	36	1	151	837784	9	2014	1377	2	1978	938	36	5	6	1	8	1309	12	69	2	1	151	2	2	2	1	1	67	4	13	46	4	0	2	1	3	0	12	996	12	1	0	1	1	0	0	0	34
151 89 2	BD6	151	89	2	151	837784	9	2014	1377	8	1987	1052	27	3	1	1	10	1309	12	69	2	1	151	2	2	2	1	1	131	4	13	46	4	1	2	1	3	2	21	996	12	1	0	1	1	0	1	0	33
151 20 2	BD6	151	20	2	151	837784	9	2014	1377	9	1988	1065	26	3	6	1	8	1309	12	69	2	1	151	2	2	2	1	1	67	4	13	46	4	1	2	1	1	1	21	5	11	1	0	0	0	0	0	0	11
151 92 2	BD6	151	92	2	151	837784	9	2014	1377	9	1988	1065	26	3	6	1	10	1309	12	69	2	1	151	2	2	2	1	1	67	4	13	46	4	1	2	1	1	5	11	996	12	1	0	1	1	0	0	0	34
151 23 2	BD6	151	23	2	151	837784	9	2014	1377	6	1992	1110	22	2	6	1	8	1309	12	69	2	1	151	2	2	2	1	1	141	4	13	46	4	1	2	1	0		21	5	12	1	0	1	0	0	0	0	11
151 11 2	BD6	151	11	2	151	837784	9	2014	1377	1	1983	997	31	4	6	1	8	1309	12	69	2	1	151	2	2	2	1	1	131	4	13	46	4	1	2	1	1	2	21	996	14	1	0	0	0	0	0	0	34
151 51 7	BD6	151	51	7	151	837784	9	2014	1377	4	1993	1120	21	2	1	1	9	1309	12	69	2	1	151	2	2	2	1	1	120	4	13	46	4	0	2	1	2	3	97	997	97	7	7	7	7	7	7		97
151 79 10	BD6	151	79	10	151	837784	9	2014	1377	5	1988	1061	26	3	3	1	10	1309	12	69	2	1	151	2	2	2	1	1	120	4	13	46	4	0	2	1	2	1	97	997	97	7	7	7	7	7	7		97
151 61 2	BD6	151	61	2	151	837784	9	2014	1377	2	1982	986	32	4	6	1	9	1309	12	69	2	1	151	2	2	2	1	1	67	4	13	46	4	1	2	1	0		21	996	11	1	0	1	0	0	0	0	11
151 8 3	BD6	151	8	3	151	837784	9	2014	1377	1	1992	1105	22	2	6	1	8	1309	12	69	2	1	151	2	2	2	1	1	141	4	13	46	4	0	2	1	2	3	97	997	97	7	7	7	7	7	7		97
151 64 2	BD6	151	64	2	151	837784	9	2014	1377	8	1995	1148	19	1	6	1	9	1309	12	69	2	1	151	2	2	2	1	1	82	4	13	46	4	1	2	1	0		21	15	14	1	0	0	0	0	0	0	11
151 42 2	BD6	151	42	2	151	837784	9	2014	1377	6	1992	1110	22	2	6	1	8	1309	12	69	2	1	151	2	2	2	1	1	82	4	13	46	4	1	2	1	2	4	13	996	12	1	0	1	1	0	0	0	34
151 2 2	BD6	151	2	2	151	837784	9	2014	1377	8	1967	812	47	7	6	1	8	1309	12	69	2	1	151	2	2	2	1	1	82	4	13	46	4	1	2	1	1	3	13	996	12	1	0	1	1	0	0	0	34
151 39 1	BD6	151	39	1	151	837784	9	2014	1377	10	1980	970	33	4	6	1	8	1309	12	69	2	1	151	2	2	2	1	1	141	4	13	46	4	3	2	1	2	5	21	996	12	1	0	1	1	0	0	0	34
151 85 7	BD6	151	85	7	151	837784	9	2014	1377	4	1989	1072	25	3	6	1	10	1309	12	69	2	1	151	2	2	2	1	1	82	4	13	46	4	6	2	1	3	2	21	996	12	1	0	1	1	0	0	0	34
151 5 2	BD6	151	5	2	151	837784	9	2014	1377	6	1993	1122	21	2	6	1	8	1309	12	69	2	1	151	2	2	2	1	1	120	4	13	46	4	1	2	1	1	3	21	996	12	1	0	1	0	0	0	0	34
151 14 2	BD6	151	14	2	151	837784	9	2014	1377	4	1968	820	46	7	6	1	8	1309	12	69	2	1	151	2	2	2	1	1	67	4	13	46	4	1	2	1	0		21	996	11	1	0	1	1	0	0	0	34
151 27 2	BD6	151	27	2	151	837784	9	2014	1377	2	1971	854	43	6	1	1	8	1309	12	69	2	1	151	2	2	2	1	1	120	4	13	46	4	1	2	1	1	2	21	996	12	1	0	1	1	0	0	0	34
151 42 6	BD6	151	42	6	151	837784	9	2014	1377	10	1968	826	45	7	6	1	8	1309	12	69	2	1	151	2	2	2	1	1	82	4	13	46	4	0	2	1	2	2	13	996	12	1	0	1	1	0	0	0	34
151 17 2	BD6	151	17	2	151	837784	9	2014	1377	6	1974	894	40	6	6	1	8	1309	12	69	2	1	151	2	2	2	1	1	131	4	13	46	4	1	2	1	0		21	996	12	1	0	1	0	0	0	0	34
151 70 2	BD6	151	70	2	151	837784	9	2014	1377	7	1993	1123	21	2	6	1	9	1309	12	69	2	1	151	2	2	2	1	1	131	4	13	46	4	1	2	1	2	3	21	996	11	1	0	0	0	0	0	0	11
151 54 2	BD6	151	54	2	151	837784	9	2014	1377	10	1989	1078	24	2	6	1	9	1309	12	69	2	1	151	2	2	2	1	1	82	4	13	46	4	1	2	1	1	2	21	10	12	1	0	0	0	0	0	0	11
151 76 2	BD6	151	76	2	151	837784	9	2014	1377	10	1966	802	47	7	1	1	9	1309	12	69	2	1	151	2	2	2	1	1	67	4	13	46	4	1	2	1	3	2	11	996	12	1	0	1	1	0	0	0	34
151 79 7	BD6	151	79	7	151	837784	9	2014	1377	2	1991	1094	23	2	3	1	10	1309	12	69	2	1	151	2	2	2	1	1	120	4	13	46	4	6	2	1	1	3	13	20	12	1	0	1	0	0	0	0	34
151 67 2	BD6	151	67	2	151	837784	9	2014	1377	3	1975	903	39	5	6	1	9	1309	12	69	2	1	151	2	2	2	1	1	141	4	13	46	4	1	2	1	0		21	30	12	1	0	1	0	0	0	0	11
151 51 2	BD6	151	51	2	151	837784	9	2014	1377	5	1968	821	46	7	6	1	9	1309	12	69	2	1	151	2	2	2	1	1	120	4	13	46	4	1	2	1	0		21	996	12	1	0	1	0	0	0	0	11
151 85 3	BD6	151	85	3	151	837784	9	2014	1377	4	1991	1096	23	2	1	1	10	1309	12	69	2	1	151	2	2	2	1	1	82	4	13	46	4	2	2	1	2	5	21	996	12	1	0	1	1	0	0	0	34
151 76 4	BD6	151	76	4	151	837784	9	2014	1377	1	1991	1093	23	2	1	1	9	1309	12	69	2	1	151	2	2	2	1	1	67	4	13	46	4	0	2	1	3	1	97	997	97	7	7	7	7	7	7		97
152 37 2	BD6	152	37	2	152	723215	9	2014	1377	3	1992	1107	22	2	6	1	15	1309	12	69	2	1	152	2	2	2	1	1	131	5	13	46	5	1	2	1	2	4	21	996	11	1	0	1	0	0	0	0	11
152 33 6	BD6	152	33	6	152	723215	9	2014	1377	4	1993	1120	21	2	6	1	15	1309	12	69	2	1	152	2	2	2	1	1	67	5	13	46	5	5	2	1	2	5	21	996	12	1	0	1	1	0	0	0	34
152 60 2	BD6	152	60	2	152	723215	9	2014	1377	2	1981	974	33	4	6	1	14	1309	12	69	2	1	152	2	2	2	1	1	82	5	13	46	5	1	2	1	3	2	61	25	11	1	0	1	0	0	0	0	34
152101 2	BD6	152	101	2	152	723215	9	2014	1377	12	1968	828	45	7	1	1	16	1309	12	69	2	1	152	2	2	2	1	2	120	5	13	46	5	1	2	1	2	5	13	996	11	1	0	1	1	0	0	0	33
152 41 2	BD6	152	41	2	152	723215	9	2014	1377	7	1989	1075	25	3	6	1	14	1309	12	69	2	1	152	2	2	2	1	1	67	5	13	46	5	1	2	1	2	5	21	996	11	1	0	1	1	0	0	0	34
152 67 2	BD6	152	67	2	152	723215	9	2014	1377	3	1987	1047	27	3	6	1	16	1309	12	69	2	1	152	2	2	2	1	2	131	5	13	46	5	1	2	1	0		21	996	11	1	0	0	0	0	0	0	34
152 44 2	BD6	152	44	2	152	723215	9	2014	1377	10	1988	1066	25	3	6	1	14	1309	12	69	2	1	152	2	2	2	1	1	131	5	13	46	5	1	2	1	2	3	21	996	12	1	0	1	0	0	1	0	34
152 18 6	BD6	152	18	6	152	723215	9	2014	1377	11	1968	827	45	7	6	1	14	1309	12	69	2	1	152	2	2	2	1	1	120	5	13	46	5	5	2	1	1	4	21	996	12	1	1	1	1	0	0	0	34
152 94 3	BD6	152	94	3	152	723215	9	2014	1377	12	1989	1080	24	2	1	1	16	1309	12	69	2	1	152	2	2	2	1	2	131	5	13	46	5	0	2	1	1	4	97	997	97	7	7	7	7	7	7		97
152 63 2	BD6	152	63	2	152	723215	9	2014	1377	1	1974	889	40	6	6	1	14	1309	12	69	2	1	152	2	2	2	1	1	82	5	13	46	5	1	2	1	0		21	996	11	1	0	0	0	0	0	0	34
152 71 2	BD6	152	71	2	152	723215	9	2014	1377	8	1982	992	32	4	6	1	16	1309	12	69	2	1	152	2	2	2	1	1	141	5	13	46	5	1	2	1	2	4	11	996	12	1	0	1	0	0	0	0	34
152 14 2	BD6	152	14	2	152	723215	9	2014	1377	9	1998	1185	16	1	6	1	15	1309	12	69	2	1	152	2	2	2	1	1	82	5	13	46	5	1	2	1	1	4	61	30	11	1	0	1	0	0	0	0	34
152 3 2	BD6	152	3	2	152	723215	9	2014	1377	9	1980	969	34	4	1	1	14	1309	12	69	2	1	152	2	2	2	1	1	131	5	13	46	5	1	2	1	2	3	21	996	12	1	0	1	1	1	0	0	34
152 56 1	BD6	152	56	1	152	723215	9	2014	1377	10	1978	946	35	5	6	1	14	1309	12	69	2	1	152	2	2	2	1	1	120	5	13	46	5	0	2	1	2	3	21	996	12	1	0	1	1	0	0	0	34
152 90 2	BD6	152	90	2	152	723215	9	2014	1377	10	1984	1018	29	3	6	1	16	1309	12	69	2	1	152	2	2	2	1	2	120	5	13	46	5	1	2	1	1	5	21	996	12	1	0	1	0	0	0	0	34
152113 2	BD6	152	113	2	152	723215	9	2014	1377	7	1980	967	34	4	6	1	16	1309	12	69	2	1	152	2	2	2	1	1	141	5	13	46	5	1	2	1	2	4	11	996	12	1	0	1	1	0	0	1	33
152 48 2	BD6	152	48	2	152	723215	9	2014	1377	3	1988	1059	26	3	6	1	14	1309	12	69	2	1	152	2	2	2	1	1	141	5	13	46	5	1	2	1	0		13	30	22	1	0	1	0	0	0	0	11
152 29 3	BD6	152	29	3	152	723215	9	2014	1377	2	1965	782	49	7	6	1	14	1309	12	69	2	1	152	2	2	2	1	1	141	5	13	46	5	2	2	1	0		11	996	12	1	0	1	1	0	0	0	34
152 75 2	BD6	152	75	2	152	723215	9	2014	1377	8	1992	1112	22	2	6	1	15	1309	12	69	2	1	152	2	2	2	1	1	67	5	13	46	5	1	2	1	1	3	21	996	22	1	0	1	0	0	0	0	34
152 52 2	BD6	152	52	2	152	723215	9	2014	1377	5	1973	881	41	6	6	1	14	1309	12	69	2	1	152	2	2	2	1	1	82	5	13	46	5	1	2	1	0		21	996	12	1	0	1	1	0	0	0	34
152 79 2	BD6	152	79	2	152	723215	9	2014	1377	11	1977	935	36	5	6	1	15	1309	12	69	2	1	152	2	2	2	1	1	120	5	13	46	5	1	2	1	2	3	13	996	13	1	0	1	0	1	0	0	34
152 33 2	BD6	152	33	2	152	723215	9	2014	1377	3	1978	939	36	5	6	1	14	1309	12	69	2	1	152	2	2	2	1	1	67	5	13	46	5	1	2	1	2	5	21	996	12	1	0	1	1	0	0	0	34
152 6 2	BD6	152	6	2	152	723215	9	2014	1377	5	1993	1121	21	2	6	1	14	1309	12	69	2	1	152	2	2	2	1	1	67	5	13	46	5	1	2	1	2	3	12	996	12	1	0	1	1	0	0	0	34
152 63 5	BD6	152	63	5	152	723215	9	2014	1377	5	1999	1193	15	1	6	1	14	1309	12	69	2	1	152	2	2	2	1	1	82	5	13	46	5	6	2	1	2	1	97	997	97	7	7	7	7	7	7		97
152 98 2	BD6	152	98	2	152	723215	9	2014	1377	1	1967	805	47	7	6	1	15	1309	12	69	2	1	152	2	2	2	1	1	141	5	13	46	5	1	2	1	1	1	13	10	12	1	0	1	0	0	0	0	34
152 86 2	BD6	152	86	2	152	723215	9	2014	1377	4	1982	988	32	4	6	1	16	1309	12	69	2	1	152	2	2	2	1	1	67	5	13	46	5	1	2	1	2	3	12	996	12	1	0	1	1	0	0	0	34
152105 2	BD6	152	105	2	152	723215	9	2014	1377	8	1990	1088	24	2	1	1	16	1309	12	69	2	1	152	2	2	2	1	1	67	5	13	46	5	1	2	1	2	5	62	20	11	1	0	1	1	0	0	1	34
153 28 2	BD6	153	28	2	153	909851	9	2014	1377	4	1984	1012	30	4	6	1	17	1309	12	69	2	1	153	2	2	2	1	1	141	5	13	46	5	1	2	1	2	5	11	996	12	1	0	1	1	0	0	0	34
153 75 2	BD6	153	75	2	153	909851	9	2014	1377	11	1995	1151	18	1	6	1	18	1309	12	69	2	1	153	2	2	2	1	1	141	5	13	46	5	1	2	1	2	4	13	60	12	1	0	1	0	0	0	0	34
153 68 4	BD6	153	68	4	153	909851	9	2014	1377	11	1993	1127	20	2	6	1	18	1309	12	69	2	1	153	2	2	2	1	1	82	5	13	46	5	3	2	1	2	4	13	996	11	1	0	1	1	0	0	0	34
153 21 2	BD6	153	21	2	153	909851	9	2014	1377	4	1974	892	40	6	6	1	18	1309	12	69	2	1	153	2	2	2	1	1	120	5	13	46	5	1	2	1	3	6	21	996	12	1	0	1	1	0	0	0	33
153 58 2	BD6	153	58	2	153	909851	9	2014	1377	4	1989	1072	25	3	6	1	17	1309	12	69	2	1	153	2	2	2	1	1	120	5	13	46	5	1	2	1	1	4	13	996	12	1	0	1	1	0	0	0	34
153 92 2	BD6	153	92	2	153	909851	9	2014	1377	1	1981	973	33	4	6	1	19	1309	12	69	2	1	153	2	2	2	1	1	141	5	13	46	5	1	2	1	2	2	13	60	12	1	0	1	1	0	0	0	34
153 48 1	BD6	153	48	1	153	909851	9	2014	1377	9	1983	1005	31	4	6	1	18	1309	12	69	2	1	153	2	2	2	1	1	120	5	13	46	5	0	2	1	2	3	11	996	12	1	0	1	1	0	0	0	33
153 14 6	BD6	153	14	6	153	909851	9	2014	1377	9	1989	1077	25	3	3	1	18	1309	12	69	2	1	153	2	2	2	1	2	120	5	13	46	5	0	2	1	2	4	21	996	11	1	0	1	1	0	0	0	33
153 7 1	BD6	153	7	1	153	909851	9	2014	1377	10	1979	958	34	4	6	1	17	1309	12	69	2	1	153	2	2	2	1	1	131	5	13	46	5	0	2	1	2	5	21	996	12	1	0	1	1	0	0	0	33
153 34 2	BD6	153	34	2	153	909851	9	2014	1377	10	1967	814	46	7	6	1	17	1309	12	69	2	1	153	2	2	2	1	1	141	5	13	46	5	1	2	1	2	3	11	996	12	1	0	1	1	0	0	0	34
153 11 2	BD6	153	11	2	153	909851	9	2014	1377	3	1976	915	38	5	1	1	17	1309	12	69	2	1	153	2	2	2	1	1	82	5	13	46	5	1	2	1	3	4	13	996	11	1	0	1	1	0	1	0	34
153 24 2	BD6	153	24	2	153	909851	9	2014	1377	4	1976	916	38	5	6	1	17	1309	12	69	2	1	153	2	2	2	1	1	131	5	13	46	5	1	2	1	2	5	11	996	12	1	0	1	1	0	0	0	34
153 34 3	BD6	153	34	3	153	909851	9	2014	1377	1	1993	1117	21	2	1	1	17	1309	12	69	2	1	153	2	2	2	1	1	141	5	13	46	5	0	2	1	2	5	11	996	12	1	0	1	1	0	0	0	34
153 31 2	BD6	153	31	2	153	909851	9	2014	1377	4	1984	1012	30	4	1	1	17	1309	12	69	2	1	153	2	2	2	1	1	67	5	13	46	5	1	2	1	3	2	21	996	12	1	0	1	1	0	0	0	34
153 78 7	BD6	153	78	7	153	909851	9	2014	1377	1	1990	1081	24	2	1	1	18	1309	12	69	2	1	153	2	2	2	1	1	67	5	13	46	5	6	2	1	2	1	13	60	12	1	0	1	0	0	0	0	34
153 61 3	BD6	153	61	3	153	909851	9	2014	1377	3	1987	1047	27	3	6	1	18	1309	12	69	2	1	153	2	2	2	1	1	82	5	13	46	5	5	2	1	2	3	97	997	97	7	7	7	7	7	7		97
153 1 1	BD6	153	1	1	153	909851	9	2014	1377	1	1980	961	34	4	6	1	17	1309	12	69	2	1	153	2	2	2	1	1	67	5	13	46	5	0	2	1	3	2	21	996	12	1	0	1	1	0	0	0	34
153 51 2	BD6	153	51	2	153	909851	9	2014	1377	12	1991	1104	22	2	1	1	18	1309	12	69	2	1	153	2	2	2	1	1	131	5	13	46	5	1	2	1	3	2	11	996	12	1	0	1	1	0	0	0	34
153 81 2	BD6	153	81	2	153	909851	9	2014	1377	1	1966	793	48	7	6	1	18	1309	12	69	2	1	153	2	2	2	1	1	131	5	13	46	5	1	2	1	0		21	45	22	1	0	0	0	0	0	0	11
153 95 1	BD6	153	95	1	153	909851	9	2014	1377	11	1982	995	31	4	6	1	19	1309	12	69	2	1	153	2	2	2	1	1	82	5	13	46	5	0	2	1	2	3	21	996	14	1	0	1	0	0	0	0	34
153 28 7	BD6	153	28	7	153	909851	9	2014	1377	7	1988	1063	26	3	1	1	17	1309	12	69	2	1	153	2	2	2	1	1	141	5	13	46	5	6	2	1	3	7	11	996	12	1	0	1	1	0	0	0	34
153 71 1	BD6	153	71	1	153	909851	9	2014	1377	6	1987	1050	27	3	6	1	17	1309	12	69	2	1	153	2	2	2	1	1	120	5	13	46	5	0	2	1	2	3	13	996	12	1	0	1	1	1	0	0	34
153 88 2	BD6	153	88	2	153	909851	9	2014	1377	5	1995	1145	19	1	6	1	19	1309	12	69	2	1	153	2	2	2	1	1	131	5	13	46	5	1	2	1	1	5	13	45	22	1	0	1	0	0	0	0	11
153 78 4	BD6	153	78	4	153	909851	9	2014	1377	7	1989	1075	25	3	1	1	18	1309	12	69	2	1	153	2	2	2	1	1	67	5	13	46	5	3	2	1	2	3	13	60	12	1	0	1	0	0	0	0	34
153 68 2	BD6	153	68	2	153	909851	9	2014	1377	4	1966	796	48	7	6	1	18	1309	12	69	2	1	153	2	2	2	1	1	82	5	13	46	5	1	2	1	1	4	13	996	11	1	0	1	1	0	0	0	34
153 28 10	BD6	153	28	10	153	909851	9	2014	1377	10	1989	1078	24	2	1	1	17	1309	12	69	2	1	153	2	2	2	1	1	141	5	13	46	5	0	2	1	3	6	11	996	12	1	0	1	1	0	0	0	34
153 61 2	BD6	153	61	2	153	909851	9	2014	1377	5	1968	821	46	7	6	1	18	1309	12	69	2	1	153	2	2	2	1	1	82	5	13	46	5	1	2	1	0		13	996	14	1	0	1	0	0	0	0	34
153 4 2	BD6	153	4	2	153	909851	9	2014	1377	5	1967	809	47	7	6	1	17	1309	12	69	2	1	153	2	2	2	1	1	141	5	13	46	5	1	2	1	0		11	996	11	1	0	1	1	0	0	0	33
153 44 2	BD6	153	44	2	153	909851	9	2014	1377	2	1986	1034	28	3	3	1	17	1309	12	69	2	1	153	2	2	2	1	1	82	5	13	46	5	1	2	1	2	4	13	996	14	1	0	1	1	0	0	0	34
153 98 2	BD6	153	98	2	153	909851	9	2014	1377	4	1972	868	42	6	6	1	19	1309	12	69	2	1	153	2	2	2	1	1	120	5	13	46	5	1	2	1	0		13	996	21	1	0	1	0	0	0	0	11
153 65 2	BD6	153	65	2	153	909851	9	2014	1377	10	1978	946	35	5	6	1	18	1309	12	69	2	1	153	2	2	2	1	1	141	5	13	46	5	1	2	1	0		13	60	12	1	0	0	0	0	0	0	34
153 17 2	BD6	153	17	2	153	909851	9	2014	1377	1	1966	793	48	7	3	1	17	1309	12	69	2	1	153	2	2	2	1	1	82	5	13	46	5	1	2	1	2	2	21	996	11	1	0	1	1	1	0	0	34
153 78 2	BD6	153	78	2	153	909851	9	2014	1377	10	1967	814	46	7	6	1	18	1309	12	69	2	1	153	2	2	2	1	1	67	5	13	46	5	1	2	1	0		13	60	12	1	0	1	0	0	0	0	34
153 85 2	BD6	153	85	2	153	909851	9	2014	1377	11	1976	923	37	5	6	1	18	1309	12	69	2	1	153	2	2	2	1	1	67	5	13	46	5	1	2	1	2	4	21	5	21	1	1	1	0	0	0	0	11
153 34 6	BD6	153	34	6	153	909851	9	2014	1377	5	1966	797	48	7	6	1	17	1309	12	69	2	1	153	2	2	2	1	1	141	5	13	46	5	0	2	1	2	3	11	996	12	1	0	1	1	0	0	0	34
153 38 2	BD6	153	38	2	153	909851	9	2014	1377	6	1977	930	37	5	6	1	17	1309	12	69	2	1	153	2	2	2	1	1	67	5	13	46	5	1	2	1	2	4	13	996	12	1	0	1	0	1	0	0	34
153 88 4	BD6	153	88	4	153	909851	9	2014	1377	10	1975	910	38	5	6	1	19	1309	12	69	2	1	153	2	2	2	1	1	131	5	13	46	5	5	2	1	0		13	45	22	1	0	1	0	0	0	0	11
154 68 2	BD6	154	68	2	154	729450	9	2014	1377	1	1996	1153	18	1	1	1	21	1309	12	69	2	1	154	2	2	2	1	1	67	5	13	46	9	1	2	1	3	0	21	10	12	1	0	1	0	0	0	0	34
154 25 2	BD6	154	25	2	154	729450	9	2014	1377	7	1984	1015	30	4	6	1	20	1309	12	69	2	1	154	2	2	2	1	1	120	5	13	46	9	1	2	1	1	4	21	996	12	1	0	1	0	0	1	0	34
154 5 2	BD6	154	5	2	154	729450	9	2014	1377	1	1993	1117	21	2	6	1	20	1309	12	69	2	1	154	2	2	2	1	2	131	5	13	46	9	1	2	1	1	5	62	10	12	1	0	0	0	0	0	0	34
154 48 2	BD6	154	48	2	154	729450	9	2014	1377	6	1994	1134	20	2	6	1	20	1309	12	69	2	1	154	2	2	2	1	1	67	5	13	46	9	1	2	1	2	4	21	996	12	1	0	1	0	0	0	0	34
154 44 2	BD6	154	44	2	154	729450	9	2014	1377	8	1993	1124	21	2	6	1	20	1309	12	69	2	1	154	2	2	2	1	1	141	5	13	46	9	1	2	1	2	4	21	15	12	1	0	1	0	0	0	0	34
154 72 2	BD6	154	72	2	154	729450	9	2014	1377	6	1982	990	32	4	6	1	21	1309	12	69	2	1	154	2	2	2	1	1	120	5	13	46	9	1	2	1	0		61	20	12	1	0	0	0	0	0	0	34
154 79 2	BD6	154	79	2	154	729450	9	2014	1377	4	1989	1072	25	3	6	1	21	1309	12	69	2	1	154	2	2	2	1	1	120	5	13	46	9	1	2	1	1	5	21	996	12	1	0	1	0	0	0	0	34
154 75 2	BD6	154	75	2	154	729450	9	2014	1377	2	1995	1142	19	1	6	1	21	1309	12	69	2	1	154	2	2	2	1	1	82	5	13	46	9	1	2	1	1	2	21	996	12	1	0	1	0	0	0	0	34
154 83 2	BD6	154	83	2	154	729450	9	2014	1377	9	1993	1125	21	2	6	1	21	1309	12	69	2	1	154	2	2	2	1	1	82	5	13	46	9	1	2	1	2	5	21	996	11	1	0	1	0	0	0	0	34
154103 2	BD6	154	103	2	154	729450	9	2014	1377	6	1995	1146	19	1	6	1	22	1309	12	69	2	1	154	2	2	2	1	1	131	5	13	46	9	1	2	1	2	3	11	996	15	1	0	0	0	0	0	0	34
154 13 2	BD6	154	13	2	154	729450	9	2014	1377	4	1978	940	36	5	6	1	20	1309	12	69	2	1	154	2	2	2	1	1	82	5	13	46	9	1	2	1	1	3	21	996	11	1	0	1	0	0	0	0	34
154 64 2	BD6	154	64	2	154	729450	9	2014	1377	5	1990	1085	24	2	6	1	21	1309	12	69	2	1	154	2	2	2	1	1	141	5	13	46	9	1	2	1	2	3	11	996	12	1	0	1	1	0	0	0	34
154 87 2	BD6	154	87	2	154	729450	9	2014	1377	10	1994	1138	19	1	6	1	21	1309	12	69	2	1	154	2	2	2	1	1	67	5	13	46	9	1	2	1	1	5	12	996	12	1	0	1	0	0	0	0	34
154 95 2	BD6	154	95	2	154	729450	9	2014	1377	12	1991	1104	22	2	1	1	21	1309	12	69	2	1	154	2	2	2	1	1	131	5	13	46	9	1	2	1	3	2	62	996	15	1	0	1	0	0	0	0	34
154111 2	BD6	154	111	2	154	729450	9	2014	1377	5	1987	1049	27	3	6	1	22	1309	12	69	2	1	154	2	2	2	1	1	120	5	13	46	9	1	2	1	1	5	12	996	12	1	0	1	1	0	0	0	34
154 29 2	BD6	154	29	2	154	729450	9	2014	1377	10	1981	982	32	4	6	1	20	1309	12	69	2	1	154	2	2	2	1	1	67	5	13	46	9	1	2	1	2	3	21	5	11	1	0	0	0	0	0	0	34
154114 2	BD6	154	114	2	154	729450	9	2014	1377	4	1997	1168	17	1	6	1	22	1309	12	69	2	1	154	2	2	2	1	1	67	5	13	46	9	1	2	1	2	2	12	996	12	1	0	0	0	0	0	0	34
154 1 2	BD6	154	1	2	154	729450	9	2014	1377	3	1974	891	40	6	6	1	20	1309	12	69	2	1	154	2	2	2	1	1	141	5	13	46	9	1	2	1	1	5	21	10	12	1	0	1	1	0	0	0	34
154 91 2	BD6	154	91	2	154	729450	9	2014	1377	8	1996	1160	18	1	6	1	21	1309	12	69	2	1	154	2	2	2	1	1	141	5	13	46	9	1	2	1	2	3	12	996	12	1	0	1	0	0	0	0	34
154 9 2	BD6	154	9	2	154	729450	9	2014	1377	5	1976	917	38	5	6	1	20	1309	12	69	2	1	154	2	2	2	1	1	67	5	13	46	9	1	2	1	1	5	21	996	12	1	0	1	0	0	0	0	34
154 9 6	BD6	154	9	6	154	729450	9	2014	1377	10	1996	1162	17	1	6	1	20	1309	12	69	2	1	154	2	2	2	1	1	67	5	13	46	9	7	2	1	1	5	21	996	12	1	0	1	0	0	0	0	34
154 60 2	BD6	154	60	2	154	729450	9	2014	1377	3	1995	1143	19	1	1	1	21	1309	12	69	2	1	154	2	2	2	1	1	131	5	13	46	9	1	2	1	2	4	21	996	12	1	0	1	0	0	0	0	34
154 33 1	BD6	154	33	1	154	729450	9	2014	1377	3	1992	1107	22	2	6	1	22	1309	12	69	2	1	154	2	2	2	1	1	131	5	13	46	9	2	2	1	2	2	21	5	12	1	0	1	0	1	0	0	34
154 56 2	BD6	154	56	2	154	729450	9	2014	1377	7	1989	1075	25	3	6	1	20	1309	12	69	2	1	154	2	2	2	1	1	82	5	13	46	9	1	2	1	2	5	21	996	11	1	0	1	0	0	0	0	34
154 17 2	BD6	154	17	2	154	729450	9	2014	1377	7	1980	967	34	4	6	1	20	1309	12	69	2	1	154	2	2	2	1	1	120	5	13	46	9	1	2	1	0		21	996	12	1	0	1	1	0	0	0	34
154 1 4	BD6	154	1	4	154	729450	9	2014	1377	7	1996	1159	18	1	6	1	20	1309	12	69	2	1	154	2	2	2	1	1	141	5	13	46	9	7	2	1	2	3	97	997	97	7	7	7	7	7	7		97
154 48 3	BD6	154	48	3	154	729450	9	2014	1377	9	1996	1161	18	1	1	1	20	1309	12	69	2	1	154	2	2	2	1	1	67	5	13	46	9	0	2	1	2	5	21	996	12	1	0	1	0	0	0	0	34
154 21 2	BD6	154	21	2	154	729450	9	2014	1377	3	1977	927	37	5	6	1	20	1309	12	69	2	1	154	2	2	2	1	1	82	5	13	46	9	1	2	1	2	5	21	996	11	1	0	1	0	0	0	0	34
154 40 2	BD6	154	40	2	154	729450	9	2014	1377	12	1991	1104	22	2	6	1	21	1309	12	69	2	1	154	2	2	2	1	1	131	5	13	46	9	1	2	1	2	2	21	20	12	1	0	0	0	0	0	0	34
155130 2	BD6	155	130	2	155	575620	9	2014	1377	1	1977	925	37	5	1	1	25	1309	12	69	2	1	155	2	2	2	1	1	131	7	13	46	8	1	2	1	3	5	11	996	12	1	1	1	1	0	0	0	34
155112 4	BD6	155	112	4	155	575620	9	2014	1377	4	1996	1156	18	1	6	1	24	1309	12	69	2	1	155	2	2	2	1	1	67	7	13	46	8	3	2	1	1	3	21	996	12	1	0	1	0	0	0	0	34
155 48 2	BD6	155	48	2	155	575620	9	2014	1377	12	1990	1092	23	2	6	1	23	1309	12	69	2	1	155	2	2	2	1	1	131	7	13	46	8	1	2	1	0		21	10	22	0	0	0	0	0	0	0	34
155126 2	BD6	155	126	2	155	575620	9	2014	1377	8	1985	1028	29	3	6	1	25	1309	12	69	2	1	155	2	2	2	1	1	141	7	13	46	8	1	2	1	2	3	21	8	14	1	0	1	0	0	0	0	34
155135 2	BD6	155	135	2	155	575620	9	2014	1377	10	1977	934	36	5	6	1	25	1309	12	69	2	1	155	2	2	2	1	1	120	7	13	46	8	1	2	1	0		21	996	14	1	0	1	0	0	0	0	34
155 80 3	BD6	155	80	3	155	575620	9	2014	1377	2	1991	1094	23	2	1	1	24	1309	12	69	2	1	155	2	2	2	1	1	120	7	13	46	8	0	2	1	1	2	21	996	21	1	0	0	0	0	0	0	34
155 57 2	BD6	155	57	2	155	575620	9	2014	1377	4	1987	1048	27	3	6	1	23	1309	12	69	2	1	155	2	2	2	1	1	120	7	13	46	8	1	2	1	2	0	21	996	12	1	0	1	0	0	0	0	34
155 84 2	BD6	155	84	2	155	575620	9	2014	1377	5	1972	869	42	6	6	1	24	1309	12	69	2	1	155	2	2	2	1	1	131	7	13	46	8	1	2	1	0		21	996	14	1	0	0	0	0	0	0	34
155103 4	BD6	155	103	4	155	575620	9	2014	1377	6	1988	1062	26	3	6	1	24	1309	12	69	2	1	155	2	2	2	1	1	120	7	13	46	8	3	2	1	0		21	996	14	1	0	1	0	0	0	0	34
155121 2	BD6	155	121	2	155	575620	9	2014	1377	4	1988	1060	26	3	6	1	24	1309	12	69	2	1	155	2	2	2	1	1	82	7	13	46	8	1	2	1	1	3	13	996	12	1	0	0	0	0	0	0	34
155 30 1	BD6	155	30	1	155	575620	9	2014	1377	10	1984	1018	29	3	6	1	23	1309	12	69	2	1	155	2	2	2	1	1	141	7	13	46	8	0	2	1	0		21	996	14	1	0	1	0	0	0	0	11
155 98 2	BD6	155	98	2	155	575620	9	2014	1377	1	1988	1057	26	3	6	1	24	1309	12	69	2	1	155	2	2	2	1	1	82	7	13	46	8	1	2	1	1	5	21	996	12	1	0	1	0	0	0	0	34
155135 7	BD6	155	135	7	155	575620	9	2014	1377	10	1991	1102	22	2	6	1	25	1309	12	69	2	1	155	2	2	2	1	1	120	7	13	46	8	9	2	1	1	5	97	997	97	7	7	7	7	7	7		97
155107 2	BD6	155	107	2	155	575620	9	2014	1377	7	1973	883	41	6	6	1	24	1309	12	69	2	1	155	2	2	2	1	1	141	7	13	46	8	1	2	1	0		21	996	11	1	0	1	0	0	0	0	34
155 75 2	BD6	155	75	2	155	575620	9	2014	1377	5	1971	857	43	6	6	1	24	1309	12	69	2	1	155	2	2	2	1	1	141	7	13	46	8	1	2	1	0		21	996	12	1	0	1	0	0	0	0	34
155 43 2	BD6	155	43	2	155	575620	9	2014	1377	10	1975	910	38	5	6	1	24	1309	12	69	2	1	155	2	2	2	1	1	131	7	13	46	8	1	2	1	0		21	996	14	1	0	1	0	0	0	0	34
155 89 2	BD6	155	89	2	155	575620	9	2014	1377	11	1971	863	42	6	6	1	24	1309	12	69	2	1	155	2	2	2	1	1	82	7	13	46	8	1	2	1	0		21	996	12	1	0	1	0	0	0	0	34
155 2 2	BD6	155	2	2	155	575620	9	2014	1377	5	1991	1097	23	2	6	1	23	1309	12	69	2	1	155	2	2	2	1	1	131	7	13	46	8	1	2	1	1	4	21	15	14	1	0	1	0	0	0	0	34
155 21 8	BD6	155	21	8	155	575620	9	2014	1377	6	1983	1002	31	4	6	1	23	1309	12	69	2	1	155	2	2	2	1	1	141	7	13	46	8	7	2	1	1	3	71	15	11	1	0	1	1	0	0	0	34
155116 2	BD6	155	116	2	155	575620	9	2014	1377	9	1979	957	35	5	6	1	24	1309	12	69	2	1	155	2	2	2	1	1	67	7	13	46	8	1	2	1	0		21	996	12	1	0	1	0	0	0	0	34
155 11 2	BD6	155	11	2	155	575620	9	2014	1377	11	1993	1127	20	2	6	1	23	1309	12	69	2	1	155	2	2	2	1	1	120	7	13	46	8	1	2	1	2	3	61	996	12	1	0	1	0	1	0	0	34
155 62 2	BD6	155	62	2	155	575620	9	2014	1377	4	1986	1036	28	3	6	1	23	1309	12	69	2	1	155	2	2	2	1	1	67	7	13	46	8	1	2	1	1	5	21	996	11	1	0	1	0	0	0	0	34
155103 10	BD6	155	103	10	155	575620	9	2014	1377	3	1996	1155	18	1	6	1	24	1309	12	69	2	1	155	2	2	2	1	1	120	7	13	46	8	0	2	1	0		97	997	97	7	7	7	7	7	7		97
155103 2	BD6	155	103	2	155	575620	9	2014	1377	3	1968	819	46	7	6	1	24	1309	12	69	2	1	155	2	2	2	1	1	120	7	13	46	8	1	2	1	0		21	996	14	1	0	1	0	0	0	0	34
155112 2	BD6	155	112	2	155	575620	9	2014	1377	1	1971	853	43	6	6	1	24	1309	12	69	2	1	155	2	2	2	1	1	67	7	13	46	8	1	2	1	1	1	21	996	12	1	0	1	0	0	0	0	34
155 52 2	BD6	155	52	2	155	575620	9	2014	1377	4	1987	1048	27	3	6	1	23	1309	12	69	2	1	155	2	2	2	1	1	82	7	13	46	8	1	2	1	0		21	996	11	1	0	0	0	0	0	0	34
155 16 2	BD6	155	16	2	155	575620	9	2014	1377	10	1988	1066	25	3	6	1	23	1309	12	69	2	1	155	2	2	2	1	1	67	7	13	46	8	1	2	1	2	4	51	996	12	1	0	1	1	0	0	0	34
155 71 2	BD6	155	71	2	155	575620	9	2014	1377	12	1995	1152	18	1	6	1	24	1309	12	69	2	1	155	2	2	2	1	1	67	7	13	46	8	1	2	1	1	3	12	996	12	1	0	0	0	0	0	0	34
155 94 2	BD6	155	94	2	155	575620	9	2014	1377	7	1984	1015	30	4	6	1	24	1309	12	69	2	1	155	2	2	2	1	1	131	7	13	46	8	1	2	1	2	4	71	10	12	1	0	1	0	0	0	0	34
155 80 2	BD6	155	80	2	155	575620	9	2014	1377	9	1974	897	40	6	6	1	25	1309	12	69	2	1	155	2	2	2	1	1	120	7	13	46	8	1	2	1	1	5	21	996	21	1	0	0	0	0	0	0	34
155 7 2	BD6	155	7	2	155	575620	9	2014	1377	1	1989	1069	25	3	1	1	23	1309	12	69	2	1	155	2	2	2	1	1	82	7	13	46	8	1	2	1	2	5	62	15	12	1	0	1	1	0	0	0	34
155 25 2	BD6	155	25	2	155	575620	9	2014	1377	5	1973	881	41	6	6	1	23	1309	12	69	2	1	155	2	2	2	1	1	120	7	13	46	8	1	2	1	0		62	30	11	1	0	1	0	0	0	0	34
155 39 2	BD6	155	39	2	155	575620	9	2014	1377	10	1987	1054	26	3	6	1	25	1309	12	69	2	1	155	2	2	2	1	1	82	7	13	46	8	1	2	1	0		21	996	14	1	0	0	0	0	0	0	11
155 34 2	BD6	155	34	2	155	575620	9	2014	1377	10	1980	970	33	4	6	1	25	1309	12	69	2	1	155	2	2	2	1	1	67	7	13	46	8	1	2	1	1	1	21	996	11	1	1	0	0	0	0	0	11
156 84 2	BD6	156	84	2	156	1007336	9	2014	1377	6	1982	990	32	4	1	1	28	1309	12	69	2	1	156	2	2	2	1	1	82	4	13	46	6	1	2	1	3	2	12	996	14	1	0	0	1	0	0	0	34
156 52 6	BD6	156	52	6	156	1007336	9	2014	1377	8	1985	1028	29	3	1	1	27	1309	12	69	2	1	156	2	2	2	1	1	120	4	13	46	6	5	2	1	2	5	62	20	12	1	0	1	1	1	0	0	33
156 55 2	BD6	156	55	2	156	1007336	9	2014	1377	11	1974	899	39	5	6	1	27	1309	12	69	2	1	156	2	2	2	1	1	131	4	13	46	6	1	2	1	2	2	62	10	14	1	0	1	1	0	0	0	34
156 91 4	BD6	156	91	4	156	1007336	9	2014	1377	2	1982	986	32	4	1	1	28	1309	12	69	2	1	156	2	2	2	1	1	67	4	13	46	6	3	2	1	3	5	71	10	12	1	0	1	1	0	0	0	33
156 94 2	BD6	156	94	2	156	1007336	9	2014	1377	4	1981	976	33	4	6	1	28	1309	12	69	2	1	156	2	2	2	1	1	141	4	13	46	6	1	2	1	2	5	11	996	12	1	0	1	1	0	0	0	34
156 11 2	BD6	156	11	2	156	1007336	9	2014	1377	11	1989	1079	24	2	6	1	26	1309	12	69	2	1	156	2	2	2	1	1	141	4	13	46	6	1	2	1	2	4	11	996	12	1	0	1	0	0	0	0	34
156 4 2	BD6	156	4	2	156	1007336	9	2014	1377	10	1972	874	41	6	6	1	27	1309	12	69	2	1	156	2	2	2	1	2	131	4	13	46	6	1	2	1	1	5	62	8	14	1	0	1	1	0	0	0	34
156 71 4	BD6	156	71	4	156	1007336	9	2014	1377	3	1983	999	31	4	1	1	27	1309	12	69	2	1	156	2	2	2	1	1	141	4	13	46	6	0	2	1	2	5	97	997	97	7	7	7	7	7	7		97
156 71 2	BD6	156	71	2	156	1007336	9	2014	1377	8	1994	1136	20	2	1	1	27	1309	12	69	2	1	156	2	2	2	1	1	141	4	13	46	6	1	2	1	3	2	13	996	12	1	0	1	1	0	0	0	34
156 87 2	BD6	156	87	2	156	1007336	9	2014	1377	1	1983	997	31	4	1	1	28	1309	12	69	2	1	156	2	2	2	1	1	131	4	13	46	6	1	2	1	3	5	11	996	12	1	0	1	1	0	0	0	33
156 43 2	BD6	156	43	2	156	1007336	9	2014	1377	11	1975	911	38	5	6	1	26	1309	12	69	2	1	156	2	2	2	1	1	67	4	13	46	6	1	2	1	2	4	11	996	12	1	0	1	1	0	0	0	34
156 39 2	BD6	156	39	2	156	1007336	9	2014	1377	6	1986	1038	28	3	6	1	26	1309	12	69	2	1	156	2	2	2	1	1	141	4	13	46	6	1	2	1	2	5	11	996	12	1	0	0	0	0	0	0	34
156 81 2	BD6	156	81	2	156	1007336	9	2014	1377	8	1980	968	34	4	6	1	27	1309	12	69	2	1	156	2	2	2	1	1	120	4	13	46	6	1	2	1	3	2	11	996	12	1	0	1	0	0	0	0	34
156 30 2	BD6	156	30	2	156	1007336	9	2014	1377	6	1987	1050	27	3	6	1	26	1309	12	69	2	1	156	2	2	2	1	1	131	4	13	46	6	1	2	1	1	5	21	996	12	1	0	0	0	0	0	0	34
156 36 7	BD6	156	36	7	156	1007336	9	2014	1377	4	1993	1120	21	2	3	1	27	1309	12	69	2	1	156	2	2	2	1	1	131	4	13	46	6	6	2	1	2	1	11	996	12	1	0	1	1	0	0	0	34
156 65 2	BD6	156	65	2	156	1007336	9	2014	1377	3	1988	1059	26	3	6	1	27	1309	12	69	2	1	156	2	2	2	1	1	141	4	13	46	6	1	2	1	2	4	21	996	11	1	0	1	1	0	0	0	34
156 59 2	BD6	156	59	2	156	1007336	9	2014	1377	1	1967	805	47	7	6	1	26	1309	12	69	2	1	156	2	2	2	1	1	120	4	13	46	6	1	2	1	2	1	11	996	12	1	0	1	1	1	0	0	33
156 68 2	BD6	156	68	2	156	1007336	9	2014	1377	12	1989	1080	24	2	1	1	27	1309	12	69	2	1	156	2	2	2	1	1	67	4	13	46	6	1	2	1	2	5	21	996	12	1	0	1	1	0	0	0	34
156 49 2	BD6	156	49	2	156	1007336	9	2014	1377	9	1988	1065	26	3	6	1	27	1309	12	69	2	1	156	2	2	2	1	1	82	4	13	46	6	1	2	1	1	3	12	996	12	1	0	1	0	0	0	0	34
156 23 2	BD6	156	23	2	156	1007336	9	2014	1377	12	1973	888	40	6	6	1	26	1309	12	69	2	1	156	2	2	2	1	1	67	4	13	46	6	1	2	1	1	2	62	5	12	1	0	0	0	0	0	0	34
156 36 10	BD6	156	36	10	156	1007336	9	2014	1377	3	1996	1155	18	1	1	1	26	1309	12	69	2	1	156	2	2	2	1	1	131	4	13	46	6	9	2	1	2	2	11	996	12	1	0	1	1	0	0	0	34
156 17 2	BD6	156	17	2	156	1007336	9	2014	1377	11	1979	959	34	4	6	1	26	1309	12	69	2	1	156	2	2	2	1	1	141	4	13	46	6	1	2	1	1	2	11	996	11	1	0	1	0	0	0	0	33
156 36 3	BD6	156	36	3	156	1007336	9	2014	1377	12	1990	1092	23	2	6	1	26	1309	12	69	2	1	156	2	2	2	1	1	131	4	13	46	6	2	2	1	2	4	11	996	12	1	0	1	1	0	0	0	34
156 52 2	BD6	156	52	2	156	1007336	9	2014	1377	8	1972	872	42	6	6	1	27	1309	12	69	2	1	156	2	2	2	1	1	120	4	13	46	6	1	2	1	2	5	62	20	12	1	0	1	1	1	0	0	33
156 78 2	BD6	156	78	2	156	1007336	9	2014	1377	11	1968	827	45	7	6	1	28	1309	12	69	2	1	156	2	2	2	1	2	131	4	13	46	6	1	2	1	2	5	21	10	12	1	0	1	1	0	1	0	34
156 1 4	BD6	156	1	4	156	1007336	9	2014	1377	12	1995	1152	18	1	1	1	26	1309	12	69	2	1	156	2	2	2	1	1	141	4	13	46	6	3	2	1	2	2	12	996	14	1	0	1	0	0	0	0	34
156 20 2	BD6	156	20	2	156	1007336	9	2014	1377	6	1971	858	43	6	6	1	28	1309	12	69	2	1	156	2	2	2	1	1	120	4	13	46	6	1	2	1	0		61	15	12	1	0	1	0	0	0	0	34
156 33 4	BD6	156	33	4	156	1007336	9	2014	1377	4	1981	976	33	4	6	1	26	1309	12	69	2	1	156	2	2	2	1	1	82	4	13	46	6	5	2	1	1	3	62	30	12	1	0	1	0	0	0	0	34
156 20 3	BD6	156	20	3	156	1007336	9	2014	1377	7	1985	1027	29	3	6	1	28	1309	12	69	2	1	156	2	2	2	1	1	120	4	13	46	6	4	2	1	2	2	61	15	12	1	0	1	0	0	0	0	34
156 7 2	BD6	156	7	2	156	1007336	9	2014	1377	5	1967	809	47	7	6	1	26	1309	12	69	2	1	156	2	2	2	1	1	67	4	13	46	6	1	2	1	1	4	11	996	12	1	0	1	1	0	0	0	34
156 75 4	BD6	156	75	4	156	1007336	9	2014	1377	8	1986	1040	28	3	6	1	27	1309	12	69	2	1	156	2	2	2	1	1	82	4	13	46	6	3	2	1	3	2	21	996	12	1	0	1	1	0	0	0	34
156 4 4	BD6	156	4	4	156	1007336	9	2014	1377	3	1993	1119	21	2	6	1	26	1309	12	69	2	1	156	2	2	2	1	1	131	4	13	46	6	3	2	1	2	2	62	8	14	1	0	1	1	0	0	0	34
156 68 6	BD6	156	68	6	156	1007336	9	2014	1377	9	1996	1161	18	1	1	1	27	1309	12	69	2	1	156	2	2	2	1	1	68	4	13	46	6	0	2	1	2	4	97	997	97	7	7	7	7	7	7		97
157117 2	BD6	157	117	2	157	626787	9	2014	1377	7	1983	1003	31	4	6	1	30	1309	12	69	2	1	157	2	2	2	1	1	82	4	13	46	5	1	2	1	2	4	62	5	12	1	0	1	1	0	0	0	34
157 30 2	BD6	157	30	2	157	626787	9	2014	1377	5	1992	1109	22	2	3	1	29	1309	12	69	2	1	157	2	2	2	1	1	120	4	13	46	5	1	2	1	2	0	21	996	12	1	0	0	0	0	0	0	34
157 8 2	BD6	157	8	2	157	626787	9	2014	1377	11	1977	935	36	5	6	1	29	1309	12	69	2	1	157	2	2	2	1	1	82	4	13	46	5	1	2	1	2	2	12	996	12	1	0	1	1	0	0	0	34
157 17 2	BD6	157	17	2	157	626787	9	2014	1377	12	1974	900	39	5	6	1	29	1309	12	69	2	1	157	2	2	2	1	1	67	4	13	46	5	1	2	1	2	3	21	996	12	1	0	1	0	0	0	0	34
157 85 2	BD6	157	85	2	157	626787	9	2014	1377	12	1986	1044	27	3	6	1	30	1309	12	69	2	1	157	2	2	2	1	1	141	4	13	46	5	1	2	1	1	5	13	996	12	1	0	1	0	0	0	0	34
157 26 1	BD6	157	26	1	157	626787	10	2014	1378	11	1973	887	40	6	6	1	1	1309	11	70	2	1	157	2	2	2	1	1	67	4	13	46	5	0	2	1	0		12	996	12	1	0	0	0	0	0	0	34
157 81 1	BD6	157	81	1	157	626787	9	2014	1377	2	1990	1082	24	2	6	1	30	1309	12	69	2	1	157	2	2	2	1	1	120	4	13	46	5	2	2	1	1	5	13	996	12	1	0	1	0	0	0	0	34
157 44 2	BD6	157	44	2	157	626787	9	2014	1377	1	1972	865	42	6	6	1	29	1309	12	69	2	1	157	2	2	2	1	1	141	4	13	46	5	1	2	1	2	3	11	996	12	1	0	1	1	0	0	0	34
157 3 2	BD6	157	3	2	157	626787	9	2014	1377	10	1986	1042	27	3	1	1	29	1309	12	69	2	1	157	2	2	2	1	1	141	4	13	46	5	0	2	1	3	6	97	997	97	7	7	7	7	7	7		97
157 90 2	BD6	157	90	2	157	626787	9	2014	1377	9	1996	1161	18	1	6	1	29	1309	12	69	2	1	157	2	2	2	1	1	82	4	13	46	5	1	2	1	1	5	12	996	14	1	0	0	0	0	0	0	34
157 62 2	BD6	157	62	2	157	626787	9	2014	1377	4	1975	904	39	5	6	1	29	1309	12	69	2	1	157	2	2	2	1	1	67	4	13	46	5	1	2	1	0		12	996	12	1	0	0	0	0	0	0	11
157108 2	BD6	157	108	2	157	626787	10	2014	1378	8	1985	1028	29	3	6	1	1	1309	11	70	2	1	157	2	2	2	1	1	82	4	13	46	5	1	2	1	1	4	12	996	14	1	0	0	0	0	0	0	34
157 99 2	BD6	157	99	2	157	626787	9	2014	1377	7	1989	1075	25	3	6	1	30	1309	12	69	2	1	157	2	2	2	1	1	141	4	13	46	5	1	2	1	2	2	12	996	12	1	0	1	0	0	0	0	34
157 3 4	BD6	157	3	4	157	626787	9	2014	1377	10	1996	1162	17	1	1	1	29	1309	12	69	2	1	157	2	2	2	1	1	141	4	13	46	5	0	2	1	2	4	11	996	12	1	0	1	1	0	0	0	33
157 53 2	BD6	157	53	2	157	626787	9	2014	1377	3	1978	939	36	5	6	1	29	1309	12	69	2	1	157	2	2	2	1	1	141	4	13	46	5	1	2	1	0		11	996	12	1	0	1	1	0	0	0	34
157 94 2	BD6	157	94	2	157	626787	9	2014	1377	10	1993	1126	20	2	6	1	30	1309	12	69	2	1	157	2	2	2	1	1	131	4	13	46	5	1	2	1	1	4	21	996	12	1	1	1	0	0	0	0	34
157 21 2	BD6	157	21	2	157	626787	9	2014	1377	10	1993	1126	20	2	1	1	29	1309	12	69	2	1	157	2	2	2	1	1	120	4	13	46	5	1	2	1	2	4	21	996	12	1	0	1	0	0	0	0	34
157 49 6	BD6	157	49	6	157	626787	9	2014	1377	3	1994	1131	20	2	1	1	29	1309	12	69	2	1	157	2	2	2	1	1	82	4	13	46	5	7	2	1	2	5	97	997	97	7	7	7	7	7	7		97
157103 2	BD6	157	103	2	157	626787	9	2014	1377	12	1988	1068	25	3	6	1	30	1309	12	69	2	1	157	2	2	2	1	1	67	4	13	46	5	1	2	1	1	5	12	996	12	1	0	0	0	0	0	0	34
157113 3	BD6	157	113	3	157	626787	9	2014	1377	11	1989	1079	24	2	6	1	30	1309	12	69	2	1	157	2	2	2	1	1	120	4	13	46	5	0	2	1	0		12	996	12	1	0	1	0	0	0	0	34
157 76 6	BD6	157	76	6	157	626787	9	2014	1377	12	1964	780	49	7	6	1	30	1309	12	69	2	1	157	2	2	2	1	1	131	4	13	46	5	5	2	1	0		21	996	14	1	0	1	0	0	0	0	34
157113 10	BD6	157	113	10	157	626787	9	2014	1377	4	1996	1156	18	1	6	1	30	1309	12	69	2	1	157	2	2	2	1	1	120	4	13	46	5	9	2	1	2	2	12	996	12	1	0	1	0	0	0	0	34
157 12 2	BD6	157	12	2	157	626787	9	2014	1377	2	1965	782	49	7	6	1	29	1309	12	69	2	1	157	2	2	2	1	1	131	4	13	46	5	1	2	1	0		11	996	11	1	0	1	0	0	0	0	34
157 12 5	BD6	157	12	5	157	626787	9	2014	1377	6	1984	1014	30	4	1	1	29	1309	12	69	2	1	157	2	2	2	1	1	131	4	13	46	5	0	2	1	2	4	97	997	97	7	7	7	7	7	7		97
157113 7	BD6	157	113	7	157	626787	9	2014	1377	6	1995	1146	19	1	6	1	30	1309	12	69	2	1	157	2	2	2	1	1	120	4	13	46	5	6	2	1	0		12	996	12	1	0	1	0	0	0	0	34
157126 3	BD6	157	126	3	157	626787	10	2014	1378	4	1991	1096	23	2	6	1	1	1309	11	70	2	1	157	2	2	2	1	1	120	4	13	46	5	0	2	1	3	0	62	996	12	1	0	1	0	1	0	0	34
157 49 2	BD6	157	49	2	157	626787	9	2014	1377	10	1970	850	43	6	6	1	29	1309	12	69	2	1	157	2	2	2	1	1	82	4	13	46	5	1	2	1	2	4	71	10	12	1	0	1	1	0	0	0	34
157135 1	BD6	157	135	1	157	626787	10	2014	1378	8	1989	1076	25	3	6	1	1	1309	11	70	2	1	157	2	2	2	1	1	141	4	13	46	5	0	2	1	1	3	11	996	12	1	0	1	1	0	0	0	34
157 72 2	BD6	157	72	2	157	626787	9	2014	1377	12	1981	984	32	4	6	1	29	1309	12	69	2	1	157	2	2	2	1	1	67	4	13	46	5	1	2	1	0		12	996	12	1	0	0	0	0	0	0	11
157131 2	BD6	157	131	2	157	626787	10	2014	1378	3	1982	987	32	4	6	1	1	1309	11	70	2	1	157	2	2	2	1	1	131	4	13	46	5	1	2	1	1	4	11	996	12	1	0	0	1	0	0	0	34
157126 1	BD6	157	126	1	157	626787	10	2014	1378	12	1974	900	39	5	6	1	1	1309	11	70	2	1	157	2	2	2	1	1	120	4	13	46	5	2	2	1	0		62	996	12	1	0	1	0	1	0	0	34
157 58 2	BD6	157	58	2	157	626787	9	2014	1377	2	1986	1034	28	3	6	1	29	1309	12	69	2	1	157	2	2	2	1	1	120	4	13	46	5	1	2	1	0		21	15	12	1	0	0	0	0	0	0	11
157122 4	BD6	157	122	4	157	626787	9	2014	1377	5	1991	1097	23	2	1	1	30	1309	12	69	2	1	157	2	2	2	1	1	67	4	13	46	5	3	2	1	2	1	97	997	97	7	7	7	7	7	7		97
157 40 2	BD6	157	40	2	157	626787	9	2014	1377	7	1986	1039	28	3	6	1	30	1309	12	69	2	1	157	2	2	2	1	1	82	4	13	46	5	1	2	1	0		12	996	14	1	0	1	0	0	0	0	34
157113 1	BD6	157	113	1	157	626787	9	2014	1377	7	1968	823	46	7	6	1	30	1309	12	69	2	1	157	2	2	2	1	1	120	4	13	46	5	2	2	1	1	3	12	996	12	1	0	1	0	0	0	0	34
157 8 6	BD6	157	8	6	157	626787	9	2014	1377	3	1998	1179	16	1	1	1	29	1309	12	69	2	1	157	2	2	2	1	1	82	4	13	46	5	5	2	1	2	4	12	996	12	1	0	1	1	0	0	0	34
157 76 1	BD6	157	76	1	157	626787	9	2014	1377	11	1992	1115	21	2	6	1	30	1309	12	69	2	1	157	2	2	2	1	1	131	4	13	46	5	2	2	1	2	1	21	996	14	1	0	1	0	0	0	0	34
158 21 2	BD6	158	21	2	158	1692324	9	2014	1377	10	1991	1102	22	2	1	1	21	1309	12	69	2	1	158	2	2	2	1	1	74	6	15	43	8	1	2	1	3	6	11	996	11	1	0	1	1	0	0	0	34
158 37 2	BD6	158	37	2	158	1692324	9	2014	1377	11	1987	1055	26	3	6	1	21	1309	12	69	2	1	158	2	2	2	1	1	104	6	15	43	8	1	2	1	2	2	13	996	12	1	0	0	0	0	0	0	34
158 20 2	BD6	158	20	2	158	1692324	9	2014	1377	8	1973	884	41	6	6	1	20	1309	12	69	2	1	158	2	2	2	1	1	96	6	15	43	8	1	2	1	1	4	11	996	13	1	0	1	0	0	0	0	34
158 5 2	BD6	158	5	2	158	1692324	9	2014	1377	2	1973	878	41	6	1	1	20	1309	12	69	2	1	158	2	2	2	1	1	104	6	15	43	8	1	2	1	2	4	13	20	12	1	0	1	1	0	0	0	34
158 17 2	BD6	158	17	2	158	1692324	9	2014	1377	10	1968	826	45	7	6	1	21	1309	12	69	2	1	158	2	2	2	1	1	79	6	15	43	8	1	2	1	2	5	11	996	12	1	0	1	0	0	0	0	34
158 14 4	BD6	158	14	4	158	1692324	9	2014	1377	1	1981	973	33	4	6	1	20	1309	12	69	2	1	158	2	2	2	1	1	74	6	15	43	8	3	2	1	2	1	11	996	21	1	0	1	1	0	0	0	34
158 23 2	BD6	158	23	2	158	1692324	9	2014	1377	2	1975	902	39	5	1	1	21	1309	12	69	2	1	158	2	2	2	1	1	79	6	15	43	8	1	2	1	3	2	13	996	12	1	0	1	1	0	0	0	33
158 12 2	BD6	158	12	2	158	1692324	9	2014	1377	5	1971	857	43	6	3	1	20	1309	12	69	2	1	158	2	2	2	1	1	104	6	15	43	8	1	2	1	2	3	13	996	12	1	0	1	1	0	0	0	34
158 15 2	BD6	158	15	2	158	1692324	9	2014	1377	1	1985	1021	29	3	1	1	20	1309	12	69	2	1	158	2	2	2	1	1	81	6	15	43	8	1	2	1	3	0	11	996	11	1	0	1	1	0	1	0	34
158 43 2	BD6	158	43	2	158	1692324	9	2014	1377	7	1968	823	46	7	6	1	21	1309	12	69	2	1	158	2	2	2	1	1	96	6	15	43	8	1	2	1	3	2	11	996	12	1	0	1	1	0	0	0	34
158 34 2	BD6	158	34	2	158	1692324	9	2014	1377	9	1987	1053	27	3	6	1	22	1309	12	69	2	1	158	2	2	2	1	1	74	6	15	43	8	0	2	1	1	2	11	996	21	1	0	1	1	0	0	0	34
158 30 2	BD6	158	30	2	158	1692324	9	2014	1377	2	1965	782	49	7	6	1	22	1309	12	69	2	1	158	2	2	2	1	1	104	6	15	43	8	1	2	1	2	5	11	996	12	1	0	1	1	0	0	0	34
158 39 2	BD6	158	39	2	158	1692324	9	2014	1377	8	1980	968	34	4	6	1	22	1309	12	69	2	1	158	2	2	2	1	1	79	6	15	43	8	1	2	1	2	4	11	996	12	1	0	1	1	0	0	0	34
158 2 6	BD6	158	2	6	158	1692324	9	2014	1377	4	1990	1084	24	2	1	1	20	1309	12	69	2	1	158	2	2	2	1	1	81	6	15	43	8	1	2	1	1	3	13	40	22	1	0	1	0	0	0	0	34
158 6 2	BD6	158	6	2	158	1692324	9	2014	1377	9	1975	909	39	5	6	1	20	1309	12	69	2	1	158	2	2	2	1	1	96	6	15	43	8	1	2	1	1	5	11	996	11	1	0	1	1	0	0	0	34
158 43 5	BD6	158	43	5	158	1692324	9	2014	1377	8	1984	1016	30	4	6	1	21	1309	12	69	2	1	158	2	2	2	1	1	96	6	15	43	8	4	2	1	3	2	11	996	12	1	0	1	1	0	0	0	34
158 33 2	BD6	158	33	2	158	1692324	9	2014	1377	6	1969	834	45	7	6	1	22	1309	12	69	2	1	158	2	2	2	1	1	74	6	15	43	8	1	2	1	2	1	11	996	11	1	0	1	1	0	0	0	34
158 15 8	BD6	158	15	8	158	1692324	9	2014	1377	7	1991	1099	23	2	1	1	20	1309	12	69	2	1	158	2	2	2	1	1	81	6	15	43	8	7	2	1	3	2	11	996	11	1	0	1	1	0	1	0	34
158 2 2	BD6	158	2	2	158	1692324	9	2014	1377	8	1986	1040	28	3	6	1	20	1309	12	69	2	1	158	2	2	2	1	1	81	6	15	43	8	1	2	1	2	3	13	40	22	1	0	1	0	0	0	0	34
158 24 2	BD6	158	24	2	158	1692324	9	2014	1377	12	1971	864	42	6	1	1	20	1309	12	69	2	1	158	2	2	2	1	1	81	6	15	43	8	1	2	1	2	5	11	996	11	1	0	1	1	0	0	0	33
158 31 2	BD6	158	31	2	158	1692324	9	2014	1377	9	1975	909	39	5	1	1	22	1309	12	69	2	1	158	2	2	2	1	1	96	6	15	43	8	1	2	1	3	2	11	996	12	1	0	1	1	0	0	0	34
158 3 6	BD6	158	3	6	158	1692324	9	2014	1377	10	1991	1102	22	2	1	1	20	1309	12	69	2	1	158	2	2	2	1	1	74	6	15	43	8	0	2	1	2	3	97	997	97	7	7	7	7	7	7		97
158 9 2	BD6	158	9	2	158	1692324	9	2014	1377	1	1993	1117	21	2	6	1	20	1309	12	69	2	1	158	2	2	2	1	1	79	6	15	43	8	1	2	1	2	4	11	996	12	1	0	1	1	1	0	0	34
158 3 4	BD6	158	3	4	158	1692324	9	2014	1377	10	1993	1126	20	2	6	1	20	1309	12	69	2	1	158	2	2	2	1	1	74	6	15	43	8	0	2	1	2	2	21	996	21	1	0	1	1	0	0	0	34
158 36 2	BD6	158	36	2	158	1692324	9	2014	1377	5	1980	965	34	4	6	1	21	1309	12	69	2	1	158	2	2	2	1	1	81	6	15	43	8	1	2	1	2	2	11	996	21	1	0	1	1	0	0	0	34
158 8 2	BD6	158	8	2	158	1692324	9	2014	1377	7	1990	1087	24	2	6	1	22	1309	12	69	2	1	158	2	2	2	1	1	81	6	15	43	8	1	2	1	1	5	11	996	21	1	0	0	0	0	0	0	34
159 8 2	BD6	159	8	2	159	717086	9	2014	1377	6	1973	882	41	6	1	1	24	1309	12	69	2	1	159	2	2	2	1	1	81	2	15	43	8	1	2	1	3	2	11	996	11	1	0	1	1	0	0	0	34
159 90 2	BD6	159	90	2	159	717086	9	2014	1377	4	1977	928	37	5	6	1	24	1309	12	69	2	1	159	2	2	2	1	1	79	2	15	43	8	1	2	1	2	1	21	996	12	1	0	1	1	0	0	0	34
159 39 2	BD6	159	39	2	159	717086	9	2014	1377	5	1981	977	33	4	1	1	23	1309	12	69	2	1	159	2	2	2	1	1	104	2	15	43	8	1	2	1	2	4	21	996	12	1	0	1	0	1	0	0	34
159 98 2	BD6	159	98	2	159	717086	9	2014	1377	1	1977	925	37	5	6	1	24	1309	12	69	2	1	159	2	2	2	1	1	74	2	15	43	8	1	2	1	2	5	12	996	11	1	0	1	0	0	0	0	34
159 16 2	BD6	159	16	2	159	717086	9	2014	1377	12	1969	840	44	6	1	1	23	1309	12	69	2	1	159	2	2	2	1	1	104	2	15	43	8	1	2	1	3	0	21	996	12	1	0	1	1	0	0	0	34
159 24 2	BD6	159	24	2	159	717086	9	2014	1377	7	1974	895	40	6	6	1	23	1309	12	69	2	1	159	2	2	2	1	1	96	2	15	43	8	1	2	1	3	5	11	996	12	1	0	1	1	0	0	0	34
159 32 2	BD6	159	32	2	159	717086	9	2014	1377	7	1976	919	38	5	6	1	23	1309	12	69	2	1	159	2	2	2	1	1	96	2	15	43	8	1	2	1	3	4	11	996	12	1	0	1	1	0	0	0	34
159 63 2	BD6	159	63	2	159	717086	9	2014	1377	8	1982	992	32	4	6	1	24	1309	12	69	2	1	159	2	2	2	1	1	96	2	15	43	8	1	2	1	1	3	21	996	13	1	0	1	0	0	0	0	34
159 4 2	BD6	159	4	2	159	717086	9	2014	1377	10	1980	970	33	4	1	1	23	1309	12	69	2	1	159	2	2	2	1	1	81	2	15	43	8	1	2	1	3	4	11	996	11	1	0	1	0	0	1	0	34
159 67 2	BD6	159	67	2	159	717086	9	2014	1377	8	1981	980	33	4	6	1	24	1309	12	69	2	1	159	2	2	2	1	1	74	2	15	43	8	1	2	1	0		12	996	11	1	0	0	0	0	0	0	34
159110 2	BD6	159	110	2	159	717086	9	2014	1377	6	1984	1014	30	4	6	1	24	1309	12	69	2	1	159	2	2	2	1	1	104	2	15	43	8	1	2	1	2	5	21	996	11	1	0	0	0	0	0	0	34
159 43 2	BD6	159	43	2	159	717086	9	2014	1377	11	1974	899	39	5	6	1	23	1309	12	69	2	1	159	2	2	2	1	1	81	2	15	43	8	1	2	1	2	4	21	996	11	1	0	1	1	0	0	0	34
159117 2	BD6	159	117	2	159	717086	9	2014	1377	8	1997	1172	17	1	6	1	24	1309	12	69	2	1	159	2	2	2	1	1	96	2	15	43	8	1	2	1	2	1	21	996	14	1	0	1	1	1	0	0	34
159 47 5	BD6	159	47	5	159	717086	9	2014	1377	7	1990	1087	24	2	1	1	24	1309	12	69	2	1	159	2	2	2	1	1	81	2	15	43	8	0	2	1	2	5	97	997	97	7	7	7	7	7	7		97
159 94 2	BD6	159	94	2	159	717086	9	2014	1377	7	1969	835	45	7	6	1	24	1309	12	69	2	1	159	2	2	2	1	1	74	2	15	43	8	1	2	1	3	6	12	996	11	1	0	1	1	0	0	0	34
159 55 2	BD6	159	55	2	159	717086	9	2014	1377	1	1978	937	36	5	1	1	24	1309	12	69	2	1	159	2	2	2	1	1	79	2	15	43	8	1	2	1	3	4	21	996	12	1	0	1	1	0	0	0	34
159102 2	BD6	159	102	2	159	717086	9	2014	1377	11	1977	935	36	5	1	1	25	1309	12	69	2	1	159	2	2	2	1	1	79	2	15	43	8	1	2	1	3	4	21	996	11	1	0	1	1	1	0	0	34
159 75 4	BD6	159	75	4	159	717086	9	2014	1377	10	1986	1042	27	3	1	1	25	1309	12	69	2	1	159	2	2	2	1	1	74	2	15	43	8	3	2	1	3	5	12	996	11	1	0	1	1	0	1	0	34
159 20 2	BD6	159	20	2	159	717086	9	2014	1377	7	1987	1051	27	3	3	1	23	1309	12	69	2	1	159	2	2	2	1	1	79	2	15	43	8	1	2	1	3	0	21	996	12	1	0	1	1	0	0	0	34
159 28 4	BD6	159	28	4	159	717086	9	2014	1377	8	1992	1112	22	2	1	1	23	1309	12	69	2	1	159	2	2	2	1	1	74	2	15	43	8	3	2	1	3	6	12	996	11	1	0	1	1	0	0	0	34
159 47 3	BD6	159	47	3	159	717086	9	2014	1377	2	1988	1058	26	3	1	1	24	1309	12	69	2	1	159	2	2	2	1	1	81	2	15	43	8	0	2	1	2	5	97	997	97	7	7	7	7	7	7		97
159 47 2	BD6	159	47	2	159	717086	9	2014	1377	11	1968	827	45	7	6	1	24	1309	12	69	2	1	159	2	2	2	1	1	81	2	15	43	8	1	2	1	2	4	11	996	11	1	0	1	1	0	0	0	34
159106 2	BD6	159	106	2	159	717086	9	2014	1377	1	1973	877	41	6	1	1	25	1309	12	69	2	1	159	2	2	2	1	1	104	2	15	43	8	1	2	1	3	4	21	996	11	1	0	1	1	0	0	0	34
159 71 2	BD6	159	71	2	159	717086	9	2014	1377	2	1972	866	42	6	6	1	24	1309	12	69	2	1	159	2	2	2	1	1	104	2	15	43	8	1	2	1	2	1	21	996	11	1	0	1	0	0	0	0	34
160 66 2	BD6	160	66	2	160	735793	9	2014	1377	1	1973	877	41	6	6	1	15	1309	12	69	2	1	160	2	2	2	1	1	74	1	15	43	8	1	2	1	1	4	21	20	21	1	0	1	1	0	0	0	34
160111 2	BD6	160	111	2	160	735793	9	2014	1377	7	1975	907	39	5	6	1	16	1309	12	69	2	1	160	2	2	2	1	1	96	1	15	43	8	1	2	1	1	5	21	5	21	1	0	0	0	1	0	0	11
160 89 2	BD6	160	89	2	160	735793	9	2014	1377	9	1981	981	33	4	6	1	16	1309	12	69	2	1	160	2	2	2	1	1	74	1	15	43	8	1	2	1	1	4	21	996	22	1	0	1	0	0	0	0	34
160 92 2	BD6	160	92	2	160	735793	9	2014	1377	6	1988	1062	26	3	6	1	16	1309	12	69	2	1	160	2	2	2	1	1	96	1	15	43	8	1	2	1	1	5	21	6	14	1	0	1	0	0	0	0	34
160 32 2	BD6	160	32	2	160	735793	9	2014	1377	4	1966	796	48	7	6	1	14	1309	12	69	2	1	160	2	2	2	1	1	79	1	15	43	8	1	2	1	1	2	21	996	22	1	0	1	0	0	0	0	11
160 47 2	BD6	160	47	2	160	735793	9	2014	1377	9	1984	1017	30	4	6	1	15	1309	12	69	2	1	160	2	2	2	1	1	79	1	15	43	8	1	2	1	0		21	996	22	1	0	1	0	0	0	0	34
160 85 2	BD6	160	85	2	160	735793	9	2014	1377	5	1996	1157	18	1	6	1	16	1309	12	69	2	1	160	2	2	2	1	1	79	1	15	43	8	1	2	1	2	2	21	5	22	1	0	0	0	0	0	0	11
160 35 1	BD6	160	35	1	160	735793	9	2014	1377	4	1992	1108	22	2	6	1	15	1309	12	69	2	1	160	2	2	2	1	1	74	1	15	43	8	2	2	1	1	4	21	996	22	1	0	1	0	0	0	0	34
160 16 2	BD6	160	16	2	160	735793	9	2014	1377	7	1992	1111	22	2	6	1	15	1309	12	69	2	1	160	2	2	2	1	1	96	1	15	43	8	1	2	1	1	5	21	996	15	1	0	0	0	0	0	0	34
160 58 2	BD6	160	58	2	160	735793	9	2014	1377	5	1990	1085	24	2	6	1	14	1309	12	69	2	1	160	2	2	2	1	1	104	1	15	43	8	1	2	1	1	2	21	3	22	1	0	1	0	0	0	0	34
160 43 2	BD6	160	43	2	160	735793	9	2014	1377	4	1990	1084	24	2	6	1	15	1309	12	69	2	1	160	2	2	2	1	1	79	1	15	43	8	1	2	1	1	4	21	996	22	1	0	1	1	0	0	0	34
160 32 4	BD6	160	32	4	160	735793	9	2014	1377	7	1995	1147	19	1	6	1	16	1309	12	69	2	1	160	2	2	2	1	3	79	1	15	43	8	3	2	1	2	0	21	996	22	1	0	1	0	0	0	0	11
160104 2	BD6	160	104	2	160	735793	9	2014	1377	7	1981	979	33	4	6	1	16	1309	12	69	2	1	160	2	2	2	1	1	81	1	15	43	8	1	2	1	2	3	12	996	21	1	0	1	0	0	0	0	11
160 62 2	BD6	160	62	2	160	735793	9	2014	1377	2	1983	998	31	4	6	1	16	1309	12	69	2	1	160	2	2	2	1	1	96	1	15	43	8	1	2	1	2	1	21	996	12	1	0	1	0	0	0	0	34
160 51 2	BD6	160	51	2	160	735793	9	2014	1377	8	1994	1136	20	2	6	1	16	1309	12	69	2	1	160	2	2	2	1	1	81	1	15	43	8	1	2	1	1	4	12	996	21	1	0	1	0	0	0	0	34
160 1 2	BD6	160	1	2	160	735793	9	2014	1377	7	1977	931	37	5	6	1	14	1309	12	69	2	1	160	2	2	2	1	1	81	1	15	43	8	1	2	1	0		21	996	22	1	0	1	0	0	0	0	34
160 13 2	BD6	160	13	2	160	735793	9	2014	1377	11	1989	1079	24	2	6	1	16	1309	12	69	2	1	160	2	2	2	1	1	96	1	15	43	8	1	2	1	2	1	21	10	22	1	0	1	0	0	0	0	11
160 70 2	BD6	160	70	2	160	735793	9	2014	1377	1	1991	1093	23	2	6	1	15	1309	12	69	2	1	160	2	2	2	1	1	96	1	15	43	8	1	2	1	1	5	21	996	14	1	0	1	0	0	0	0	34
160 20 2	BD6	160	20	2	160	735793	9	2014	1377	7	1976	919	38	5	6	1	14	1309	12	69	2	1	160	2	2	2	1	1	96	1	15	43	8	1	2	1	2	4	21	998	15	1	0	1	0	0	0	0	34
160100 2	BD6	160	100	2	160	735793	9	2014	1377	9	1986	1041	28	3	6	1	16	1309	12	69	2	1	160	2	2	2	1	1	104	1	15	43	8	1	2	1	2	2	21	30	22	1	0	0	0	0	0	0	34
160 54 1	BD6	160	54	1	160	735793	9	2014	1377	8	1980	968	34	4	6	1	15	1309	12	69	2	1	160	2	2	2	1	1	79	1	15	43	8	2	2	1	1	4	21	996	22	1	0	1	0	0	0	0	34
160108 2	BD6	160	108	2	160	735793	9	2014	1377	1	1982	985	32	4	2	1	16	1309	12	69	2	1	160	2	2	2	1	1	74	1	15	43	8	1	2	1	0		21	3	21	1	0	1	1	0	0	1	34
160 81 2	BD6	160	81	2	160	735793	9	2014	1377	11	1993	1127	20	2	6	1	16	1309	12	69	2	1	160	2	2	2	1	1	104	1	15	43	8	1	2	1	1	4	21	10	22	1	0	1	0	0	0	0	34
160 39 2	BD6	160	39	2	160	735793	9	2014	1377	3	1971	855	43	6	6	1	15	1309	12	69	2	1	160	2	2	2	1	1	104	1	15	43	8	1	2	1	0		21	996	22	1	0	1	1	0	0	0	34
161 60 2	BD6	161	60	2	161	705135	9	2014	1377	4	1982	988	32	4	6	1	19	1309	12	69	2	1	161	2	2	2	1	3	79	6	15	43	8	1	2	1	1	2	13	996	22	1	0	0	0	0	0	0	34
161 44 1	BD6	161	44	1	161	705135	9	2014	1377	4	1997	1168	17	1	6	1	17	1309	12	69	2	1	161	2	2	2	1	1	104	6	15	43	8	2	2	1	1	1	31	996	22	1	0	0	0	0	0	0	11
161 82 1	BD6	161	82	1	161	705135	9	2014	1377	4	1991	1096	23	2	1	1	19	1309	12	69	2	1	161	2	2	2	1	2	104	6	15	43	8	2	2	1	0		21	996	22	1	0	1	0	0	0	0	34
161 89 2	BD6	161	89	2	161	705135	9	2014	1377	4	1984	1012	30	4	6	1	22	1309	12	69	2	1	161	2	2	2	1	1	104	6	15	43	8	1	2	1	1	5	21	996	22	1	0	1	0	1	0	0	34
161107 2	BD6	161	107	2	161	705135	9	2014	1377	6	1981	978	33	4	6	1	19	1309	12	69	2	1	161	2	2	2	1	1	81	6	15	43	8	1	2	1	1	3	21	996	21	1	0	0	0	0	0	0	11
161 67 6	BD6	161	67	6	161	705135	9	2014	1377	4	1994	1132	20	2	6	1	18	1309	12	69	2	1	161	2	2	2	1	1	79	6	15	43	8	5	2	1	2	4	97	997	97	7	7	7	7	7	7		97
161 75 1	BD6	161	75	1	161	705135	9	2014	1377	2	1985	1022	29	3	6	1	17	1309	12	69	2	1	161	2	2	2	1	1	74	6	15	43	8	2	2	1	0		21	20	22	1	0	0	0	0	0	0	11
161 24 2	BD6	161	24	2	161	705135	9	2014	1377	8	1990	1088	24	2	6	1	17	1309	12	69	2	1	161	2	2	2	1	1	79	6	15	43	8	1	2	1	1	5	13	8	22	1	0	1	0	0	0	0	34
161 49 4	BD6	161	49	4	161	705135	9	2014	1377	12	1989	1080	24	2	6	1	18	1309	12	69	2	1	161	2	2	2	1	1	74	6	15	43	8	3	2	1	1	4	21	20	22	1	0	1	0	0	0	0	34
161 17 2	BD6	161	17	2	161	705135	9	2014	1377	2	1972	866	42	6	6	1	17	1309	12	69	2	1	161	2	2	2	1	1	96	6	15	43	8	1	2	1	1	5	21	30	21	1	0	1	0	0	0	0	11
161 85 2	BD6	161	85	2	161	705135	9	2014	1377	11	1979	959	34	4	6	1	18	1309	12	69	2	1	161	2	2	2	1	1	79	6	15	43	8	1	2	1	1	5	21	996	22	1	0	1	0	0	0	0	34
161 71 2	BD6	161	71	2	161	705135	9	2014	1377	6	1981	978	33	4	6	1	17	1309	12	69	2	1	161	2	2	2	1	1	96	6	15	43	8	1	2	1	1	5	21	10	12	1	0	1	1	0	0	0	34
161 35 2	BD6	161	35	2	161	705135	9	2014	1377	7	1996	1159	18	1	6	1	17	1309	12	69	2	1	161	2	2	2	1	1	81	6	15	43	8	1	2	1	2	3	21	996	23	1	0	0	0	0	0	0	11
161 13 2	BD6	161	13	2	161	705135	9	2014	1377	3	1977	927	37	5	6	1	17	1309	12	69	2	1	161	2	2	2	1	1	74	6	15	43	8	1	2	1	0		21	30	22	1	0	0	0	0	0	0	11
161 93 2	BD6	161	93	2	161	705135	9	2014	1377	3	1991	1095	23	2	6	1	18	1309	12	69	2	1	161	2	2	2	1	1	81	6	15	43	8	1	2	1	1	5	21	996	23	1	0	1	0	0	0	0	34
161 31 7	BD6	161	31	7	161	705135	9	2014	1377	12	1989	1080	24	2	6	1	17	1309	12	69	2	1	161	2	2	2	1	1	74	6	15	43	8	6	2	1	0		21	60	21	1	0	1	0	0	0	0	11
161 39 2	BD6	161	39	2	161	705135	9	2014	1377	5	1974	893	40	6	6	1	22	1309	12	69	2	1	161	2	2	2	1	1	96	6	15	43	8	1	2	1	0		21	3	12	1	0	0	0	0	0	0	11
161 67 2	BD6	161	67	2	161	705135	9	2014	1377	9	1991	1101	23	2	6	1	18	1309	12	69	2	1	161	2	2	2	1	1	79	6	15	43	8	1	2	1	2	2	13	996	22	1	0	1	0	0	0	0	34
161 3 2	BD6	161	3	2	161	705135	9	2014	1377	5	1984	1013	30	4	6	1	22	1309	12	69	2	1	161	2	2	2	1	1	81	6	15	43	8	1	2	1	0		21	996	23	1	0	1	0	0	0	0	34
161100 2	BD6	161	100	2	161	705135	9	2014	1377	7	1969	835	45	7	6	1	18	1309	12	69	2	1	161	2	2	2	1	1	104	6	15	43	8	1	2	1	0		13	996	21	1	0	1	0	0	0	0	34
161 21 2	BD6	161	21	2	161	705135	9	2014	1377	10	1985	1030	28	3	6	1	17	1309	12	69	2	1	161	2	2	2	1	1	81	6	15	43	8	1	2	1	1	2	13	20	23	1	0	0	0	0	0	0	11
161 57 2	BD6	161	57	2	161	705135	9	2014	1377	1	1979	949	35	5	6	1	17	1309	12	69	2	1	161	2	2	2	1	1	81	6	15	43	8	1	2	1	1	5	13	20	23	1	0	1	0	0	0	0	11
161 82 4	BD6	161	82	4	161	705135	9	2014	1377	5	1994	1133	20	2	6	1	19	1309	12	69	2	1	161	2	2	2	1	1	104	6	15	43	8	0	2	1	0		97	997	97	7	7	7	7	7	7		97
161103 2	BD6	161	103	2	161	705135	9	2014	1377	8	1992	1112	22	2	1	1	19	1309	12	69	2	1	161	2	2	2	1	1	79	6	15	43	8	1	2	1	2	4	13	996	22	1	0	0	0	0	0	0	34
161 39 4	BD6	161	39	4	161	705135	9	2014	1377	4	1997	1168	17	1	6	1	22	1309	12	69	2	1	161	2	2	2	1	1	96	6	15	43	8	3	2	1	2	4	21	3	12	1	0	0	0	0	0	0	11
161 10 2	BD6	161	10	2	161	705135	9	2014	1377	9	1987	1053	27	3	6	1	17	1309	12	69	2	1	161	2	2	2	1	1	104	6	15	43	8	1	2	1	0		13	10	22	1	0	1	0	0	0	0	11
162 72 2	BD6	162	72	2	162	705135	9	2014	1377	4	1980	964	34	4	6	1	27	1309	12	69	2	1	162	2	2	2	1	1	81	2	15	43	6	1	2	1	1	5	11	996	21	1	0	1	0	0	0	0	34
162103 2	BD6	162	103	2	162	705135	9	2014	1377	4	1984	1012	30	4	6	1	27	1309	12	69	2	1	162	2	2	2	1	1	74	2	15	43	6	1	2	1	1	4	11	996	11	1	0	1	1	0	0	0	33
162 26 5	BD6	162	26	5	162	705135	9	2014	1377	12	1992	1116	21	2	1	1	26	1309	12	69	2	1	162	2	2	2	1	1	74	2	15	43	6	0	2	1	3	2	97	997	97	7	7	7	7	7	7		97
162 15 2	BD6	162	15	2	162	705135	9	2014	1377	2	1968	818	46	7	6	1	28	1309	12	69	2	1	162	2	2	2	1	1	96	2	15	43	6	1	2	1	0		12	996	22	1	0	1	0	0	0	0	34
162 64 2	BD6	162	64	2	162	705135	9	2014	1377	3	1987	1047	27	3	6	1	27	1309	12	69	2	1	162	2	2	2	1	1	104	2	15	43	6	1	2	1	1	3	21	996	21	1	0	1	0	0	0	0	34
162 99 2	BD6	162	99	2	162	705135	9	2014	1377	5	1992	1109	22	2	6	1	27	1309	12	69	2	1	162	2	2	2	1	1	74	2	15	43	6	1	2	1	2	4	12	996	21	1	0	1	0	0	0	0	34
162 49 2	BD6	162	49	2	162	705135	9	2014	1377	10	1977	934	36	5	6	1	26	1309	12	69	2	1	162	2	2	2	1	1	81	2	15	43	6	1	2	1	0		13	20	22	1	0	1	0	0	0	0	34
162 38 6	BD6	162	38	6	162	705135	9	2014	1377	4	1994	1132	20	2	1	1	26	1309	12	69	2	1	162	2	2	2	1	1	74	2	15	43	6	3	2	1	3	4	11	996	11	1	1	1	1	0	0	0	33
162 34 5	BD6	162	34	5	162	705135	9	2014	1377	12	1990	1092	23	2	6	1	26	1309	12	69	2	1	162	2	2	2	1	1	81	2	15	43	6	4	2	1	2	4	13	30	21	1	0	0	0	0	0	0	34
162 76 2	BD6	162	76	2	162	705135	9	2014	1377	5	1984	1013	30	4	6	1	28	1309	12	69	2	1	162	2	2	2	1	1	79	2	15	43	6	1	2	1	1	4	11	996	12	1	0	1	0	0	0	0	34
162 22 5	BD6	162	22	5	162	705135	9	2014	1377	9	1969	837	45	7	6	1	26	1309	12	69	2	1	162	2	2	2	1	1	79	2	15	43	6	4	2	1	0		13	10	22	1	0	0	0	0	0	0	11
162 57 4	BD6	162	57	4	162	705135	9	2014	1377	2	1993	1118	21	2	6	1	27	1309	12	69	2	1	162	2	2	2	1	1	81	2	15	43	6	3	2	1	2	1	13	996	22	1	0	1	0	0	0	0	34
162 34 2	BD6	162	34	2	162	705135	9	2014	1377	7	1990	1087	24	2	6	1	26	1309	12	69	2	1	162	2	2	2	1	1	81	2	15	43	6	1	2	1	2	2	13	30	21	1	0	0	0	0	0	0	34
162 30 2	BD6	162	30	2	162	705135	9	2014	1377	3	1973	879	41	6	6	1	26	1309	12	69	2	1	162	2	2	2	1	1	104	2	15	43	6	1	2	1	0		13	996	11	1	0	0	0	0	0	0	34
162110 2	BD6	162	110	2	162	705135	9	2014	1377	3	1977	927	37	5	1	1	28	1309	12	69	2	1	162	2	2	2	1	2	104	2	15	43	6	1	2	1	3	6	12	996	11	1	0	1	1	0	0	0	33
162 57 1	BD6	162	57	1	162	705135	9	2014	1377	2	1972	866	42	6	6	1	28	1309	12	69	2	1	162	2	2	2	1	2	81	2	15	43	6	0	2	1	1	5	13	996	22	1	0	1	0	0	0	0	34
162 80 1	BD6	162	80	1	162	705135	9	2014	1377	5	1980	965	34	4	1	1	27	1309	12	69	2	1	162	2	2	2	1	1	96	2	15	43	6	0	2	1	3	2	11	996	11	1	0	1	1	0	0	0	33
162 95 2	BD6	162	95	2	162	705135	9	2014	1377	11	1978	947	35	5	6	1	27	1309	12	69	2	1	162	2	2	2	1	1	79	2	15	43	6	1	2	1	0		11	996	14	1	0	1	0	0	0	0	34
162 22 2	BD6	162	22	2	162	705135	9	2014	1377	8	1999	1196	15	1	6	1	26	1309	12	69	2	1	162	2	2	2	1	1	79	2	15	43	6	1	2	1	1	3	13	10	22	1	0	0	0	0	0	0	11
162 41 2	BD6	162	41	2	162	705135	9	2014	1377	11	1995	1151	18	1	6	1	27	1309	12	69	2	1	162	2	2	2	1	1	79	2	15	43	6	1	2	1	2	1	21	996	22	1	0	1	0	0	1	0	34
162 26 2	BD6	162	26	2	162	705135	9	2014	1377	7	1969	835	45	7	1	1	26	1309	12	69	2	1	162	2	2	2	1	1	74	2	15	43	6	1	2	1	2	5	11	996	11	1	0	1	1	0	0	0	33
162107 2	BD6	162	107	2	162	705135	9	2014	1377	9	1968	825	46	7	6	1	28	1309	12	69	2	1	162	2	2	2	1	1	81	2	15	43	6	1	2	1	2	4	11	996	11	1	0	1	1	0	0	0	33
162 87 2	BD6	162	87	2	162	705135	9	2014	1377	6	1977	930	37	5	6	1	28	1309	12	69	2	1	162	2	2	2	1	1	79	2	15	43	6	1	2	1	1	4	11	996	11	1	0	1	1	1	0	0	33
162 7 2	BD6	162	7	2	162	705135	9	2014	1377	11	1965	791	48	7	6	1	26	1309	12	69	2	1	162	2	2	2	1	1	104	2	15	43	6	1	2	1	0		21	30	22	1	0	0	0	0	0	0	11
162 11 2	BD6	162	11	2	162	705135	9	2014	1377	4	1996	1156	18	1	6	1	26	1309	12	69	2	1	162	2	2	2	1	1	104	2	15	43	6	1	2	1	2	0	13	996	21	1	0	0	0	0	0	0	34
162 3 2	BD6	162	3	2	162	705135	9	2014	1377	3	1993	1119	21	2	6	1	26	1309	12	69	2	1	162	2	2	2	1	1	81	2	15	43	6	1	2	1	0		13	996	21	1	0	0	0	0	0	0	34
162 45 3	BD6	162	45	3	162	705135	9	2014	1377	9	1988	1065	26	3	1	1	27	1309	12	69	2	1	162	2	2	2	1	1	96	2	15	43	6	0	2	1	2	3	21	996	21	1	0	0	0	0	0	0	34
162 91 2	BD6	162	91	2	162	705135	9	2014	1377	8	1979	956	35	5	6	1	27	1309	12	69	2	1	162	2	2	2	1	1	104	2	15	43	6	1	2	1	0		12	996	22	1	0	1	0	0	0	0	34
162 45 2	BD6	162	45	2	162	705135	9	2014	1377	6	1993	1122	21	2	6	1	27	1309	12	69	2	1	162	2	2	2	1	1	96	2	15	43	6	1	2	1	2	3	21	996	21	1	0	0	0	0	0	0	34
163 22 2	BD6	163	22	2	163	717086	9	2014	1377	7	1988	1063	26	3	6	1	29	1309	12	69	2	1	163	2	2	2	1	1	81	5	15	43	8	1	2	1	0		12	996	23	1	0	0	0	0	0	0	34
163 26 2	BD6	163	26	2	163	717086	10	2014	1378	5	1971	857	43	6	6	1	1	1309	11	70	2	1	163	2	2	2	1	1	79	5	15	43	8	1	2	1	1	3	13	10	23	1	0	1	0	1	0	0	11
163 69 2	BD6	163	69	2	163	717086	9	2014	1377	5	1988	1061	26	3	6	1	29	1309	12	69	2	1	163	2	2	2	1	1	104	5	15	43	8	1	2	1	0		13	996	22	1	1	0	0	0	0	0	34
163 53 2	BD6	163	53	2	163	717086	9	2014	1377	8	1972	872	42	6	6	1	29	1309	12	69	2	1	163	2	2	2	1	1	74	5	15	43	8	1	2	1	2	2	12	996	21	1	0	0	1	0	0	0	34
163 96 2	BD6	163	96	2	163	717086	9	2014	1377	6	1985	1026	29	3	6	1	29	1309	12	69	2	1	163	2	2	2	1	3	104	5	15	43	8	4	2	1	1	4	12	996	12	1	0	1	0	0	0	0	34
163 57 2	BD6	163	57	2	163	717086	9	2014	1377	10	1990	1090	23	2	6	1	30	1309	12	69	2	1	163	2	2	2	1	1	96	5	15	43	8	1	2	1	1	5	21	996	22	1	0	1	0	0	0	0	34
163 3 2	BD6	163	3	2	163	717086	9	2014	1377	1	1986	1033	28	3	6	1	29	1309	12	69	2	1	163	2	2	2	1	1	81	5	15	43	8	1	2	1	0		21	996	23	1	0	1	0	0	0	0	34
163 50 2	BD6	163	50	2	163	717086	9	2014	1377	9	1974	897	40	6	6	1	29	1309	12	69	2	1	163	2	2	2	1	1	81	5	15	43	8	1	2	1	0		12	996	23	1	0	1	0	0	0	0	34
163116 2	BD6	163	116	2	163	717086	10	2014	1378	9	1990	1089	24	2	6	1	1	1309	11	70	2	1	163	2	2	2	1	1	104	5	15	43	8	1	2	1	2	2	21	996	21	1	0	0	0	0	0	0	34
163100 2	BD6	163	100	2	163	717086	9	2014	1377	6	1990	1086	24	2	6	1	30	1309	12	69	2	1	163	2	2	2	1	1	104	5	15	43	8	1	2	1	2	2	12	996	12	1	0	0	0	0	0	0	34
163 38 2	BD6	163	38	2	163	717086	9	2014	1377	6	1990	1086	24	2	6	1	29	1309	12	69	2	1	163	2	2	2	1	1	104	5	15	43	8	1	2	1	0		21	996	21	1	0	0	0	0	0	0	34
163 81 2	BD6	163	81	2	163	717086	9	2014	1377	1	1997	1165	17	1	6	1	30	1309	12	69	2	1	163	2	2	2	1	1	79	5	15	43	8	1	2	1	1	4	21	7	22	1	0	1	0	0	0	0	34
163 73 2	BD6	163	73	2	163	717086	9	2014	1377	6	1983	1002	31	4	6	1	29	1309	12	69	2	1	163	2	2	2	1	1	96	5	15	43	8	1	2	1	2	3	21	996	22	1	0	1	0	0	0	0	34
163 65 2	BD6	163	65	2	163	717086	9	2014	1377	12	1977	936	36	5	6	1	30	1309	12	69	2	1	163	2	2	2	1	1	79	5	15	43	8	1	2	1	0		21	996	22	1	0	1	0	0	0	0	34
163 61 2	BD6	163	61	2	163	717086	9	2014	1377	9	1967	813	47	7	6	1	29	1309	12	69	2	1	163	2	2	2	1	1	96	5	15	43	8	1	2	1	0		21	996	23	0	0	0	0	0	0	0	11
163 85 2	BD6	163	85	2	163	717086	9	2014	1377	12	1991	1104	22	2	6	1	29	1309	12	69	2	1	163	2	2	2	1	1	74	5	15	43	8	1	2	1	1	4	12	996	21	1	0	1	0	0	0	0	11
163108 4	BD6	163	108	4	163	717086	9	2014	1377	3	1995	1143	19	1	1	1	30	1309	12	69	2	1	163	2	2	2	1	1	81	5	15	43	8	3	2	1	1	5	12	996	23	1	0	1	0	0	0	0	11
163 46 2	BD6	163	46	2	163	717086	9	2014	1377	1	1988	1057	26	3	6	1	29	1309	12	69	2	1	163	2	2	2	1	1	79	5	15	43	8	1	2	1	1	1	21	996	22	1	0	0	0	0	0	0	11
163 42 2	BD6	163	42	2	163	717086	10	2014	1378	6	1967	810	47	7	6	1	1	1309	11	70	2	1	163	2	2	2	1	1	81	5	15	43	8	1	2	1	0		12	996	23	1	0	0	0	0	0	0	34
163104 2	BD6	163	104	2	163	717086	9	2014	1377	1	1967	805	47	7	6	1	30	1309	12	69	2	1	163	2	2	2	1	1	96	5	15	43	8	1	2	1	1	5	13	996	12	1	0	1	0	0	0	0	34
163108 2	BD6	163	108	2	163	717086	9	2014	1377	3	1966	795	48	7	6	1	30	1309	12	69	2	1	163	2	2	2	1	1	81	5	15	43	8	1	2	1	0		12	996	23	1	0	1	0	0	0	0	11
163 92 3	BD6	163	92	3	163	717086	9	2014	1377	10	1993	1126	20	2	6	1	29	1309	12	69	2	1	163	2	2	2	1	1	74	5	15	43	8	0	2	1	2	1	12	996	21	1	0	1	1	0	0	0	34
163 11 2	BD6	163	11	2	163	717086	9	2014	1377	6	1990	1086	24	2	6	1	29	1309	12	69	2	1	163	2	2	2	1	1	74	5	15	43	8	1	2	1	1	4	12	996	21	1	0	0	0	0	0	0	34
163 89 1	BD6	163	89	1	163	717086	9	2014	1377	2	1990	1082	24	2	6	1	29	1309	12	69	2	1	163	2	2	2	1	1	74	5	15	43	8	2	2	1	1	4	12	996	21	1	0	0	0	0	0	0	11
163 77 2	BD6	163	77	2	163	717086	9	2014	1377	7	1989	1075	25	3	6	1	30	1309	12	69	2	1	163	2	2	2	1	1	79	5	15	43	8	1	2	1	1	1	21	996	22	1	0	1	0	0	0	0	34
164 20 2	BD6	164	20	2	164	3846190	10	2014	1378	1	1983	997	31	4	6	1	14	1309	11	70	2	1	164	2	2	2	1	1	123	1	19	44	7	1	2	1	2	2	11	996	22	1	0	1	0	0	0	0	34
164 28 2	BD6	164	28	2	164	3846190	10	2014	1378	8	1996	1160	18	1	6	1	16	1309	11	70	2	1	164	2	2	2	1	1	93	1	19	44	7	1	2	1	2	2	21	996	12	1	0	1	1	0	0	0	34
164 18 2	BD6	164	18	2	164	3846190	10	2014	1378	11	1971	863	42	6	6	1	15	1309	11	70	2	1	164	2	2	2	1	1	93	1	19	44	7	1	2	1	0		12	996	12	1	0	1	1	0	0	0	34
164 7 2	BD6	164	7	2	164	3846190	10	2014	1378	3	1991	1095	23	2	6	1	15	1309	11	70	2	1	164	2	2	2	1	1	123	1	19	44	7	1	2	1	1	5	21	996	22	1	0	1	0	0	0	0	34
164 31 2	BD6	164	31	2	164	3846190	10	2014	1378	2	1983	998	31	4	6	1	16	1309	11	70	2	1	164	2	2	2	1	1	52	1	19	44	7	1	2	1	0		21	996	12	1	0	1	0	0	0	0	34
164 9 2	BD6	164	9	2	164	3846190	10	2014	1378	8	1993	1124	21	2	6	1	15	1309	11	70	2	1	164	2	2	2	1	1	123	1	19	44	7	1	2	1	1	5	21	996	22	1	0	0	0	0	0	0	34
164 25 2	BD6	164	25	2	164	3846190	10	2014	1378	3	1992	1107	22	2	6	1	15	1309	11	70	2	1	164	2	2	2	1	1	90	1	19	44	7	1	2	1	1	5	11	996	12	1	0	0	0	0	0	0	34
164 15 2	BD6	164	15	2	164	3846190	10	2014	1378	8	1996	1160	18	1	6	1	15	1309	11	70	2	1	164	2	2	2	1	1	107	1	19	44	7	1	2	1	2	2	21	996	21	1	0	0	0	0	0	0	34
164 11 3	BD6	164	11	3	164	3846190	10	2014	1378	5	1970	845	44	6	6	1	14	1309	11	70	2	1	164	2	2	2	1	1	90	1	19	44	7	1	2	1	0		21	5	12	1	0	1	0	1	0	0	34
164 24 2	BD6	164	24	2	164	3846190	10	2014	1378	12	1978	948	35	5	6	1	15	1309	11	70	2	1	164	2	2	2	1	1	90	1	19	44	7	1	2	1	0		21	996	12	1	0	1	0	0	0	0	34
164 4 2	BD6	164	4	2	164	3846190	10	2014	1378	2	1982	986	32	4	6	1	15	1309	11	70	2	1	164	2	2	2	1	1	93	1	19	44	7	1	2	1	2	3	71	10	12	1	0	1	1	0	0	0	34
164 32 2	BD6	164	32	2	164	3846190	10	2014	1378	8	1993	1124	21	2	6	1	15	1309	11	70	2	1	164	2	2	2	1	1	52	1	19	44	7	1	2	1	1	4	21	996	12	1	0	1	0	0	0	0	34
164 26 2	BD6	164	26	2	164	3846190	10	2014	1378	2	1981	974	33	4	6	1	16	1309	11	70	2	1	164	2	2	2	1	1	90	1	19	44	7	1	2	1	2	4	21	996	21	1	0	1	0	0	0	0	34
164 3 2	BD6	164	3	2	164	3846190	10	2014	1378	5	1987	1049	27	3	3	1	15	1309	11	70	2	1	164	2	2	2	1	1	52	1	19	44	7	1	2	1	2	5	21	996	12	1	0	1	1	0	0	0	33
164 5 2	BD6	164	5	2	164	3846190	10	2014	1378	2	1986	1034	28	3	6	1	15	1309	11	70	2	1	164	2	2	2	1	1	93	1	19	44	7	1	2	1	2	5	71	15	12	1	0	1	1	0	0	0	34
164 2 2	BD6	164	2	2	164	3846190	10	2014	1378	1	1974	889	40	6	3	1	14	1309	11	70	2	1	164	2	2	2	1	1	52	1	19	44	7	1	2	1	2	3	21	996	12	1	0	1	1	0	0	0	33
164 19 2	BD6	164	19	2	164	3846190	10	2014	1378	3	1990	1083	24	2	6	1	14	1309	11	70	2	1	164	2	2	2	1	1	93	1	19	44	7	1	2	1	2	3	12	996	13	1	0	1	1	0	0	0	34
164 21 2	BD6	164	21	2	164	3846190	10	2014	1378	7	1970	847	44	6	3	1	14	1309	11	70	2	1	164	2	2	2	1	1	123	1	19	44	7	1	2	1	3	2	21	996	22	1	0	1	0	0	0	0	34
164 27 2	BD6	164	27	2	164	3846190	10	2014	1378	10	1965	790	49	7	6	1	16	1309	11	70	2	1	164	2	2	2	1	1	123	1	19	44	7	1	2	1	2	3	11	996	12	1	0	1	0	0	0	0	34
164 16 2	BD6	164	16	2	164	3846190	10	2014	1378	3	1977	927	37	5	6	1	14	1309	11	70	2	1	164	2	2	2	1	1	107	1	19	44	7	1	2	1	2	0	21	996	12	1	0	1	1	0	0	0	34
164 10 2	BD6	164	10	2	164	3846190	10	2014	1378	8	1988	1064	26	3	6	1	14	1309	11	70	2	1	164	2	2	2	1	1	90	1	19	44	7	1	2	1	2	2	21	5	21	1	0	1	0	0	0	0	34
164 1 2	BD6	164	1	2	164	3846190	10	2014	1378	1	1990	1081	24	2	6	1	14	1309	11	70	2	1	164	2	2	2	1	1	52	1	19	44	7	1	2	1	2	2	21	996	12	1	0	1	1	0	0	0	33
164 14 2	BD6	164	14	2	164	3846190	10	2014	1378	9	1972	873	42	6	6	1	15	1309	11	70	2	1	164	2	2	2	1	2	107	1	19	44	7	1	2	1	0		21	15	12	1	0	1	0	1	0	0	34
164 11 5	BD6	164	11	5	164	3846190	10	2014	1378	5	1999	1193	15	1	1	1	14	1309	11	70	2	1	164	2	2	2	1	1	90	1	19	44	7	4	2	1	2	3	21	5	12	1	0	1	0	1	0	0	34
164 11 7	BD6	164	11	7	164	3846190	10	2014	1378	10	1997	1174	17	1	1	1	14	1309	11	70	2	1	164	2	2	2	1	1	90	1	19	44	7	0	2	1	1	5	21	5	12	1	0	1	0	1	0	0	34
164 22 2	BD6	164	22	2	164	3846190	10	2014	1378	7	1985	1027	29	3	6	1	15	1309	11	70	2	1	164	2	2	2	1	1	107	1	19	44	7	1	2	1	2	5	61	10	12	1	0	1	1	1	0	0	34
164 8 2	BD6	164	8	2	164	3846190	10	2014	1378	7	1983	1003	31	4	6	1	15	1309	11	70	2	1	164	2	2	2	1	1	123	1	19	44	7	1	2	1	1	3	21	996	22	1	0	0	0	0	0	0	34
164 6 2	BD6	164	6	2	164	3846190	10	2014	1378	10	1982	994	32	4	6	1	16	1309	11	70	2	1	164	2	2	2	1	1	93	1	19	44	7	1	2	1	1	4	21	996	12	1	0	1	1	0	0	0	34
225 8 2	BD6	225	8	2	225	1431810	8	2014	1376	12	1986	1044	27	3	6	1	28	1309	13	68	2	1	225	10	10	3	1	1	138	1	29	36	3	1	3	1	1	3	12	996	14	1	0	1	0	0	0	0	34
225 33 1	BD6	225	33	1	225	1431810	8	2014	1376	2	1983	998	31	4	6	1	29	1309	13	68	2	1	225	10	10	3	1	1	126	1	29	36	3	0	3	1	1	4	13	996	14	1	0	1	0	0	0	0	34
225 46 2	BD6	225	46	2	225	1431810	8	2014	1376	3	1991	1095	23	2	6	1	29	1309	13	68	2	1	225	10	10	3	1	1	159	1	29	36	3	1	3	1	1	3	13	996	14	1	0	1	0	0	0	0	34
225 83 2	BD6	225	83	2	225	1431810	8	2014	1376	9	1998	1185	15	1	6	1	30	1309	13	68	2	1	225	10	10	3	1	1	138	1	29	36	3	1	3	1	1	4	71	5	14	1	0	0	0	0	0	0	21
225 65 2	BD6	225	65	2	225	1431810	8	2014	1376	5	1977	929	37	5	6	1	29	1309	13	68	2	1	225	10	10	3	1	1	58	1	29	36	3	1	3	1	2	4	13	996	14	1	0	0	0	1	0	0	34
225 62 4	BD6	225	62	4	225	1431810	8	2014	1376	3	1994	1131	20	2	1	1	29	1309	13	68	2	1	225	10	10	3	1	1	79	1	29	36	3	3	3	1	2	1	13	996	14	1	0	0	0	0	0	0	34
225 90 2	BD6	225	90	2	225	1431810	8	2014	1376	5	1986	1037	28	3	6	1	30	1309	13	68	2	1	225	10	10	3	1	1	58	1	29	36	3	1	3	1	2	1	13	996	14	1	0	1	0	0	0	0	34
225 21 1	BD6	225	21	1	225	1431810	8	2014	1376	11	1965	791	48	7	6	1	28	1309	13	68	2	1	225	10	10	3	1	1	79	1	29	36	3	2	3	1	0		12	996	22	1	0	1	0	0	0	0	34
225 68 2	BD6	225	68	2	225	1431810	8	2014	1376	2	1990	1082	24	2	2	1	29	1309	13	68	2	1	225	10	10	3	1	1	138	1	29	36	3	1	3	1	2	1	71	20	14	1	0	1	0	0	0	0	34
225 74 2	BD6	225	74	2	225	1431810	8	2014	1376	2	1974	890	40	6	6	1	29	1309	13	68	2	1	225	10	10	3	1	1	138	1	29	36	3	1	3	1	1	3	13	996	14	1	0	1	0	0	0	0	34
225 2 2	BD6	225	2	2	225	1431810	8	2014	1376	8	1980	968	34	4	6	1	28	1309	13	68	2	1	225	10	10	3	1	1	159	1	29	36	3	1	3	1	1	5	21	996	11	1	0	1	1	0	0	0	34
225 36 2	BD6	225	36	2	225	1431810	8	2014	1376	9	1981	981	32	4	6	1	29	1309	13	68	2	1	225	10	10	3	1	1	79	1	29	36	3	1	3	1	2	2	13	996	14	1	0	1	0	0	0	0	34
225 49 2	BD6	225	49	2	225	1431810	8	2014	1376	10	1983	1006	30	4	6	1	29	1309	13	68	2	1	225	10	10	3	1	1	159	1	29	36	3	1	3	1	2	2	13	996	14	1	0	1	0	0	0	0	34
225 58 2	BD6	225	58	2	225	1431810	8	2014	1376	7	1996	1159	18	1	3	1	29	1309	13	68	2	1	225	10	10	3	1	1	138	1	29	36	3	1	3	1	2	3	13	5	14	1	0	0	0	0	0	0	34
225 43 2	BD6	225	43	2	225	1431810	8	2014	1376	11	1990	1091	23	2	6	1	29	1309	13	68	2	1	225	10	10	3	1	1	58	1	29	36	3	1	3	1	0		13	996	12	1	0	1	1	0	0	0	34
225 40 2	BD6	225	40	2	225	1431810	8	2014	1376	2	1974	890	40	6	6	1	29	1309	13	68	2	1	225	10	10	3	1	1	79	1	29	36	3	1	3	1	1	5	13	996	15	1	0	1	1	0	0	0	34
225 71 2	BD6	225	71	2	225	1431810	8	2014	1376	1	1996	1153	18	1	6	1	29	1309	13	68	2	1	225	10	10	3	1	1	159	1	29	36	3	1	3	1	1	5	13	996	14	1	0	1	0	0	0	0	34
225 30 2	BD6	225	30	2	225	1431810	8	2014	1376	2	1994	1130	20	2	6	1	29	1309	13	68	2	1	225	10	10	3	1	1	126	1	29	36	3	1	3	1	1	3	13	996	14	1	0	0	0	0	0	0	34
225 21 8	BD6	225	21	8	225	1431810	8	2014	1376	9	1996	1161	17	1	1	1	28	1309	13	68	2	1	225	10	10	3	1	1	79	1	29	36	3	7	3	1	3	0	12	996	22	1	0	1	0	0	0	0	34
225 15 2	BD6	225	15	2	225	1431810	8	2014	1376	5	1996	1157	18	1	6	1	28	1309	13	68	2	1	225	10	10	3	1	1	126	1	29	36	3	1	3	1	2	1	13	996	14	1	0	1	0	0	0	0	34
225 55 2	BD6	225	55	2	225	1431810	8	2014	1376	7	1988	1063	26	3	6	1	29	1309	13	68	2	1	225	10	10	3	1	1	126	1	29	36	3	1	3	1	1	3	12	996	12	1	0	1	1	0	0	0	34
225 18 2	BD6	225	18	2	225	1431810	8	2014	1376	5	1976	917	38	5	6	1	28	1309	13	68	2	1	225	10	10	3	1	1	58	1	29	36	3	1	3	1	0		21	996	11	1	0	1	0	0	0	0	34
225 24 2	BD6	225	24	2	225	1431810	8	2014	1376	10	1985	1030	28	3	6	1	28	1309	13	68	2	1	225	10	10	3	1	1	58	1	29	36	3	1	3	1	0		12	996	14	1	0	1	0	1	0	0	34
225 52 2	BD6	225	52	2	225	1431810	8	2014	1376	4	1989	1072	25	3	6	1	29	1309	13	68	2	1	225	10	10	3	1	1	126	1	29	36	3	1	3	1	1	3	13	996	14	1	0	0	0	0	0	0	34
225 21 4	BD6	225	21	4	225	1431810	8	2014	1376	1	1981	973	33	4	6	1	28	1309	13	68	2	1	225	10	10	3	1	1	79	1	29	36	3	3	3	1	1	1	12	996	22	1	0	1	0	0	0	0	34
225 5 2	BD6	225	5	2	225	1431810	8	2014	1376	1	1983	997	31	4	6	1	28	1309	13	68	2	1	225	10	10	3	1	1	79	1	29	36	3	1	3	1	1	3	12	996	23	1	0	1	0	0	0	0	34
226 33 2	BD6	226	33	2	226	2486829	8	2014	1376	5	1981	977	33	4	6	1	30	1309	13	68	2	1	226	10	10	3	1	1	116	2	28	42	5	1	3	1	2	4	21	996	12	1	0	1	1	0	0	0	34
226 40 2	BD6	226	40	2	226	2486829	8	2014	1376	2	1982	986	32	4	6	1	31	1309	13	68	2	1	226	10	10	3	1	1	87	2	28	42	5	1	3	1	0		21	996	21	1	0	1	1	0	0	0	11
226 14 2	BD6	226	14	2	226	2486829	8	2014	1376	4	1980	964	34	4	6	1	30	1309	13	68	2	1	226	10	10	3	1	1	57	2	28	42	5	1	3	1	1	1	12	996	12	1	0	1	1	0	0	0	34
226 69 4	BD6	226	69	4	226	2486829	8	2014	1376	12	1986	1044	27	3	6	1	30	1309	13	68	2	1	226	10	10	3	1	1	150	2	28	42	5	3	3	1	1	5	21	996	21	1	0	1	1	0	0	0	34
226 7 9	BD6	226	7	9	226	2486829	8	2014	1376	6	1987	1050	27	3	1	1	29	1309	13	68	2	1	226	10	10	3	1	1	108	2	28	42	5	8	3	1	3	6	21	996	14	1	0	1	1	0	0	0	34
226 35 2	BD6	226	35	2	226	2486829	8	2014	1376	6	1982	990	32	4	6	1	30	1309	13	68	2	1	226	10	10	3	1	1	150	2	28	42	5	1	3	1	0		21	996	22	1	0	1	1	0	0	0	34
226 7 2	BD6	226	7	2	226	2486829	8	2014	1376	1	1982	985	32	4	1	1	29	1309	13	68	2	1	226	10	10	3	1	1	108	2	28	42	5	1	3	1	3	6	21	996	14	1	0	1	1	0	0	0	34
226 63 2	BD6	226	63	2	226	2486829	8	2014	1376	12	1981	984	32	4	6	1	30	1309	13	68	2	1	226	10	10	3	1	1	87	2	28	42	5	1	3	1	3	5	21	996	15	1	0	1	1	0	0	1	33
226 65 2	BD6	226	65	2	226	2486829	8	2014	1376	6	1979	954	35	5	6	1	31	1309	13	68	2	1	226	10	10	3	1	1	108	2	28	42	5	1	3	1	0		21	996	13	1	0	1	1	0	0	0	34
226 28 2	BD6	226	28	2	226	2486829	8	2014	1376	2	1966	794	48	7	6	1	29	1309	13	68	2	1	226	10	10	3	1	1	87	2	28	42	5	1	3	1	0		21	996	23	1	0	1	0	0	0	0	34
226 5 2	BD6	226	5	2	226	2486829	8	2014	1376	8	1985	1028	29	3	6	1	29	1309	13	68	2	1	226	10	10	3	1	1	87	2	28	42	5	1	3	1	3	6	21	996	15	1	1	1	1	0	0	0	34
226 10 2	BD6	226	10	2	226	2486829	8	2014	1376	6	1978	942	36	5	6	1	29	1309	13	68	2	1	226	10	10	3	1	1	116	2	28	42	5	1	3	1	0		21	996	21	1	0	1	0	0	0	0	34
226 58 2	BD6	226	58	2	226	2486829	8	2014	1376	8	1988	1064	26	3	6	1	31	1309	13	68	2	1	226	10	10	3	1	1	150	2	28	42	5	1	3	1	0		21	996	21	1	0	0	0	0	0	0	34
226 60 4	BD6	226	60	4	226	2486829	8	2014	1376	7	1995	1147	19	1	1	1	31	1309	13	68	2	1	226	10	10	3	1	1	57	2	28	42	5	3	3	1	2	4	12	996	12	1	0	0	0	0	0	0	34
226 47 2	BD6	226	47	2	226	2486829	8	2014	1376	3	1994	1131	20	2	1	1	30	1309	13	68	2	1	226	10	10	3	1	1	150	2	28	42	5	1	3	1	2	5	21	996	22	1	0	1	0	0	0	0	34
226 53 2	BD6	226	53	2	226	2486829	8	2014	1376	10	1990	1090	23	2	6	1	30	1309	13	68	2	1	226	10	10	3	1	1	108	2	28	42	5	1	3	1	1	5	21	996	15	1	0	0	0	0	0	0	34
226 37 2	BD6	226	37	2	226	2486829	8	2014	1376	2	1995	1142	19	1	1	1	30	1309	13	68	2	1	226	10	10	3	1	1	57	2	28	42	5	1	3	1	2	4	12	996	23	1	0	1	0	0	0	0	11
226 17 3	BD6	226	17	3	226	2486829	8	2014	1376	4	1992	1108	22	2	6	1	31	1309	13	68	2	1	226	10	10	3	1	1	87	2	28	42	5	0	3	1	2	3	21	996	15	1	1	1	0	0	0	0	34
226 67 2	BD6	226	67	2	226	2486829	8	2014	1376	2	1997	1166	17	1	6	1	31	1309	13	68	2	1	226	10	10	3	1	1	116	2	28	42	5	1	3	1	2	4	21	996	12	1	0	1	0	0	0	0	11
226 19 2	BD6	226	19	2	226	2486829	8	2014	1376	9	1992	1113	21	2	6	1	30	1309	13	68	2	1	226	10	10	3	1	1	108	2	28	42	5	1	3	1	1	5	21	996	14	1	0	1	1	0	0	0	34
226 30 2	BD6	226	30	2	226	2486829	8	2014	1376	5	1991	1097	23	2	6	1	30	1309	13	68	2	1	226	10	10	3	1	1	108	2	28	42	5	1	3	1	1	3	21	996	14	1	0	1	0	0	0	0	34
226 23 2	BD6	226	23	2	226	2486829	8	2014	1376	7	1990	1087	24	2	6	1	29	1309	13	68	2	1	226	10	10	3	1	1	150	2	28	42	5	1	3	1	2	3	21	996	22	1	0	1	1	0	0	0	34
226 21 2	BD6	226	21	2	226	2486829	8	2014	1376	4	1982	988	32	4	6	1	29	1309	13	68	2	1	226	10	10	3	1	1	116	2	28	42	5	1	3	1	1	2	21	996	12	1	0	1	1	0	0	0	34
226 56 2	BD6	226	56	2	226	2486829	8	2014	1376	9	1987	1053	26	3	6	1	31	1309	13	68	2	1	226	10	10	3	1	1	116	2	28	42	5	1	3	1	2	1	21	996	21	1	0	1	0	0	0	0	34
226 49 2	BD6	226	49	2	226	2486829	8	2014	1376	7	1989	1075	25	3	6	1	30	1309	13	68	2	1	226	10	10	3	1	1	57	2	28	42	5	1	3	1	0		12	996	12	1	0	1	0	0	0	0	34
226 7 4	BD6	226	7	4	226	2486829	8	2014	1376	11	1981	983	32	4	6	1	29	1309	13	68	2	1	226	10	10	3	1	1	108	2	28	42	5	3	3	1	2	5	21	996	14	1	0	1	1	0	0	0	34
226 3 2	BD6	226	3	2	226	2486829	8	2014	1376	11	1971	863	42	6	1	1	29	1309	13	68	2	1	226	10	10	3	1	1	57	2	28	42	5	1	3	1	3	6	21	996	12	1	0	1	1	0	0	0	34
227 12 2	BD6	227	12	2	227	904301	11	2014	1379	8	1981	980	33	4	6	1	4	1309	10	71	2	1	227	10	10	3	1	1	135	2	15	35	3	1	3	1	1	5	12	996	21	1	1	1	0	0	0	1	34
227 19 2	BD6	227	19	2	227	904301	11	2014	1379	4	1975	904	39	5	6	1	4	1309	10	71	2	1	227	10	10	3	1	1	62	2	15	35	3	1	3	1	2	5	12	996	14	1	0	1	1	0	0	0	34
227112 2	BD6	227	112	2	227	904301	11	2014	1379	2	1977	926	37	5	6	1	5	1309	10	71	2	1	227	10	10	3	1	1	62	2	15	35	3	1	3	1	1	5	12	996	14	1	0	1	1	0	0	0	34
227 5 2	BD6	227	5	2	227	904301	11	2014	1379	4	1983	1000	31	4	6	1	4	1309	10	71	2	1	227	10	10	3	1	1	153	2	15	35	3	1	3	1	1	5	12	996	14	1	0	0	0	0	0	0	34
227 76 2	BD6	227	76	2	227	904301	11	2014	1379	7	1983	1003	31	4	6	1	5	1309	10	71	2	1	227	10	10	3	1	1	148	2	15	35	3	1	3	1	3	2	11	996	11	1	0	1	1	0	0	0	34
227198 2	BD6	227	198	2	227	904301	11	2014	1379	11	1995	1151	19	1	6	1	6	1309	10	71	2	1	227	10	10	3	1	1	135	2	15	35	3	1	3	1	1	5	13	30	15	1	0	0	1	0	0	0	34
227 41 2	BD6	227	41	2	227	904301	11	2014	1379	6	1975	906	39	5	6	1	4	1309	10	71	2	1	227	10	10	3	1	1	55	2	15	35	3	1	3	1	2	2	12	996	11	1	0	1	1	0	0	0	34
227119 2	BD6	227	119	2	227	904301	11	2014	1379	2	1980	962	34	4	6	1	5	1309	10	71	2	1	227	10	10	3	1	1	135	2	15	35	3	1	3	1	3	2	11	996	14	1	0	1	1	0	0	0	34
227205 2	BD6	227	205	2	227	904301	11	2014	1379	2	1989	1070	25	3	6	1	6	1309	10	71	2	1	227	10	10	3	1	1	62	2	15	35	3	1	3	1	1	5	12	996	14	1	0	0	0	0	0	0	34
227169 1	BD6	227	169	1	227	904301	11	2014	1379	3	1991	1095	23	2	6	1	6	1309	10	71	2	1	227	10	10	3	1	1	135	2	15	35	3	2	3	1	0		13	30	21	1	0	0	0	0	0	0	34
227 55 2	BD6	227	55	2	227	904301	11	2014	1379	8	1974	896	40	6	6	1	4	1309	10	71	2	1	227	10	10	3	1	1	153	2	15	35	3	1	3	1	1	5	11	996	21	1	0	1	1	0	0	0	34
227 55 4	BD6	227	55	4	227	904301	11	2014	1379	4	1970	844	44	6	6	1	4	1309	10	71	2	1	227	10	10	3	1	1	153	2	15	35	3	0	3	1	0		11	996	21	1	0	1	1	0	0	0	34
227 48 2	BD6	227	48	2	227	904301	11	2014	1379	2	1981	974	33	4	6	1	4	1309	10	71	2	1	227	10	10	3	1	1	148	2	15	35	3	1	3	1	2	3	12	996	11	1	0	1	1	0	0	0	34
227190 2	BD6	227	190	2	227	904301	11	2014	1379	2	1973	878	41	6	6	1	6	1309	10	71	2	1	227	10	10	3	1	1	153	2	15	35	3	1	3	1	2	3	11	996	11	1	0	1	1	0	0	0	34
227176 2	BD6	227	176	2	227	904301	11	2014	1379	8	1993	1124	21	2	6	1	6	1309	10	71	2	1	227	10	10	3	1	1	55	2	15	35	3	1	3	1	2	3	12	996	15	1	0	1	1	0	0	0	34
227 26 2	BD6	227	26	2	227	904301	11	2014	1379	9	1981	981	33	4	6	1	4	1309	10	71	2	1	227	10	10	3	1	1	148	2	15	35	3	1	3	1	1	4	13	30	11	1	0	1	0	0	0	0	34
227 83 2	BD6	227	83	2	227	904301	11	2014	1379	3	1981	975	33	4	6	1	4	1309	10	71	2	1	227	10	10	3	1	1	55	2	15	35	3	1	3	1	2	3	12	996	15	1	0	1	1	0	0	0	34
227105 2	BD6	227	105	2	227	904301	11	2014	1379	3	1978	939	36	5	6	1	5	1309	10	71	2	1	227	10	10	3	1	1	55	2	15	35	3	1	3	1	1	5	11	996	12	1	0	1	1	0	0	0	34
227 62 2	BD6	227	62	2	227	904301	11	2014	1379	9	1989	1077	25	3	6	1	4	1309	10	71	2	1	227	10	10	3	1	1	62	2	15	35	3	1	3	1	2	2	12	996	14	1	0	1	1	0	0	0	34
227212 2	BD6	227	212	2	227	904301	11	2014	1379	3	1970	843	44	6	6	1	6	1309	10	71	2	1	227	10	10	3	1	1	153	2	15	35	3	1	3	1	1	1	11	996	14	1	0	1	0	0	0	0	34
227155 2	BD6	227	155	2	227	904301	11	2014	1379	10	1990	1090	24	2	6	1	5	1309	10	71	2	1	227	10	10	3	1	1	153	2	15	35	3	1	3	1	2	1	12	996	14	1	0	1	1	0	0	0	34
227 98 2	BD6	227	98	2	227	904301	11	2014	1379	11	1989	1079	25	3	6	1	5	1309	10	71	2	1	227	10	10	3	1	1	153	2	15	35	3	1	3	1	3	4	11	996	14	1	0	1	1	0	0	0	34
227162 2	BD6	227	162	2	227	904301	11	2014	1379	7	1979	955	35	5	6	1	6	1309	10	71	2	1	227	10	10	3	1	1	148	2	15	35	3	1	3	1	0		12	996	14	1	0	1	1	0	0	0	34
227133 2	BD6	227	133	2	227	904301	11	2014	1379	12	1981	984	32	4	6	1	5	1309	10	71	2	1	227	10	10	3	1	1	62	2	15	35	3	1	3	1	2	3	11	996	14	1	0	1	1	0	0	0	34
227 69 2	BD6	227	69	2	227	904301	11	2014	1379	3	1989	1071	25	3	6	1	4	1309	10	71	2	1	227	10	10	3	1	1	135	2	15	35	3	1	3	1	3	2	11	996	14	1	0	1	0	0	0	0	34
228101 1	BD6	228	101	1	228	1948443	10	2014	1378	9	1979	957	35	5	6	1	21	1309	11	70	2	1	228	10	10	3	1	1	122	5	12	48	6	0	3	1	1	1	21	5	21	1	0	1	0	0	0	0	11
228 94 1	BD6	228	94	1	228	1948443	10	2014	1378	3	1987	1047	27	3	6	1	21	1309	11	70	2	1	228	10	10	3	1	1	85	5	12	48	6	2	3	1	2	4	21	996	41	1	0	0	1	0	0	0	34
228 77 8	BD6	228	77	8	228	1948443	10	2014	1378	3	1996	1155	18	1	1	1	20	1309	11	70	2	1	228	10	10	3	1	1	85	5	12	48	6	0	3	1	2	4	97	997	97	7	7	7	7	7	7		97
228 29 5	BD6	228	29	5	228	1948443	10	2014	1378	10	1995	1150	19	1	6	1	20	1309	11	70	2	1	228	10	10	3	1	1	71	5	12	48	6	0	3	1	2	3	97	997	97	7	7	7	7	7	7		97
228 2 7	BD6	228	2	7	228	1948443	10	2014	1378	2	1985	1022	29	3	1	1	19	1309	11	70	2	1	228	10	10	3	1	1	79	5	12	48	6	0	3	1	2	3	21	996	12	1	0	1	1	1	0	0	34
228 33 1	BD6	228	33	1	228	1948443	10	2014	1378	2	1976	914	38	5	6	1	19	1309	11	70	2	1	228	10	10	3	1	1	122	5	12	48	6	0	3	1	1	5	21	5	21	1	0	1	1	0	0	0	34
228 29 2	BD6	228	29	2	228	1948443	10	2014	1378	6	1971	858	43	6	6	1	20	1309	11	70	2	1	228	10	10	3	1	1	71	5	12	48	6	1	3	1	0		21	15	21	1	0	1	1	1	0	0	11
228 84 7	BD6	228	84	7	228	1948443	10	2014	1378	4	1996	1156	18	1	6	1	20	1309	11	70	2	1	228	10	10	3	1	1	122	5	12	48	6	6	3	1	1	5	21	996	21	1	0	1	0	0	0	0	11
228 57 7	BD6	228	57	7	228	1948443	10	2014	1378	1	1991	1093	23	2	6	1	20	1309	11	70	2	1	228	10	10	3	1	1	66	5	12	48	6	6	3	1	2	2	21	996	22	1	0	1	1	0	0	0	34
228 8 2	BD6	228	8	2	228	1948443	10	2014	1378	12	1988	1068	25	3	1	1	19	1309	11	70	2	1	228	10	10	3	1	1	85	5	12	48	6	1	3	1	3	5	21	996	21	1	0	1	1	0	1	0	34
228 43 2	BD6	228	43	2	228	1948443	10	2014	1378	6	1965	786	49	7	6	1	20	1309	11	70	2	1	228	10	10	3	1	1	85	5	12	48	6	1	3	1	0		21	996	22	1	0	1	1	0	0	0	11
228 2 4	BD6	228	2	4	228	1948443	10	2014	1378	6	1983	1002	31	4	1	1	19	1309	11	70	2	1	228	10	10	3	1	1	79	5	12	48	6	0	3	1	2	5	21	996	12	1	0	1	1	1	0	0	34
228 77 5	BD6	228	77	5	228	1948443	10	2014	1378	6	1984	1014	30	4	6	1	20	1309	11	70	2	1	228	10	10	3	1	1	85	5	12	48	6	0	3	1	2	4	97	997	97	7	7	7	7	7	7		97
228 53 2	BD6	228	53	2	228	1948443	10	2014	1378	8	1988	1064	26	3	1	1	20	1309	11	70	2	1	228	10	10	3	1	1	79	5	12	48	6	1	3	1	2	3	21	7	21	1	1	1	1	0	0	0	34
228 2 3	BD6	228	2	3	228	1948443	10	2014	1378	10	1985	1030	29	3	6	1	19	1309	11	70	2	1	228	10	10	3	1	1	79	5	12	48	6	0	3	1	1	3	21	996	12	1	0	1	1	1	0	0	34
228 46 3	BD6	228	46	3	228	1948443	10	2014	1378	9	1973	885	41	6	6	1	19	1309	11	70	2	1	228	10	10	3	1	1	71	5	12	48	6	2	3	1	0		21	10	22	1	0	1	1	0	0	0	34
228 15 2	BD6	228	15	2	228	1948443	10	2014	1378	10	1983	1006	31	4	6	1	19	1309	11	70	2	1	228	10	10	3	1	1	122	5	12	48	6	1	3	1	0		21	996	21	1	0	1	1	1	0	0	34
228 12 2	BD6	228	12	2	228	1948443	10	2014	1378	2	1987	1046	27	3	6	1	19	1309	11	70	2	1	228	10	10	3	1	1	71	5	12	48	6	1	3	1	2	3	21	10	22	1	0	1	0	0	0	0	11
228 2 10	BD6	228	2	10	228	1948443	10	2014	1378	8	1992	1112	22	2	6	1	19	1309	11	70	2	1	228	10	10	3	1	1	79	5	12	48	6	0	3	1	2	2	21	996	12	1	0	1	1	1	0	0	34
228 15 8	BD6	228	15	8	228	1948443	10	2014	1378	11	1991	1103	22	2	6	1	19	1309	11	70	2	1	228	10	10	3	1	1	122	5	12	48	6	0	3	1	2	4	21	996	21	1	0	1	1	1	0	0	34
228 67 3	BD6	228	67	3	228	1948443	10	2014	1378	4	1979	952	35	5	6	1	20	1309	11	70	2	1	228	10	10	3	1	1	122	5	12	48	6	0	3	1	1	1	21	996	21	1	0	1	1	0	0	0	34
228 15 10	BD6	228	15	10	228	1948443	10	2014	1378	7	1992	1111	22	2	1	1	19	1309	11	70	2	1	228	10	10	3	1	1	122	5	12	48	6	0	3	1	2	4	21	996	21	1	0	1	1	1	0	0	34
228 77 2	BD6	228	77	2	228	1948443	10	2014	1378	3	1967	807	47	7	6	1	20	1309	11	70	2	1	228	10	10	3	1	1	85	5	12	48	6	1	3	1	0		21	996	22	1	0	1	0	0	0	0	34
228 63 2	BD6	228	63	2	228	1948443	10	2014	1378	1	1972	865	42	6	6	1	20	1309	11	70	2	1	228	10	10	3	1	1	71	5	12	48	6	1	3	1	0		21	8	22	1	0	0	1	0	0	0	11
228 84 3	BD6	228	84	3	228	1948443	10	2014	1378	6	1991	1098	23	2	6	1	20	1309	11	70	2	1	228	10	10	3	1	1	122	5	12	48	6	0	3	1	0		21	996	21	1	0	1	0	0	0	0	11
228 22 2	BD6	228	22	2	228	1948443	10	2014	1378	2	1972	866	42	6	6	1	19	1309	11	70	2	1	228	10	10	3	1	1	66	5	12	48	6	1	3	1	0		21	996	22	1	0	1	1	1	1	0	34
228 91 2	BD6	228	91	2	228	1948443	10	2014	1378	5	1968	821	46	7	6	1	21	1309	11	70	2	1	228	10	10	3	1	1	66	5	12	48	6	1	3	1	2	4	21	996	22	1	0	1	1	0	0	0	34
228 57 14	BD6	228	57	14	228	1948443	10	2014	1378	5	1986	1037	28	3	6	1	20	1309	11	70	2	1	228	10	10	3	1	1	66	5	12	48	6	0	3	1	2	4	97	997	97	7	7	7	7	7	7		97
228 39 2	BD6	228	39	2	228	1948443	10	2014	1378	7	1996	1159	18	1	6	1	19	1309	11	70	2	1	228	10	10	3	1	1	66	5	12	48	6	1	3	1	2	2	21	10	22	1	0	1	1	0	0	0	11
228 60 2	BD6	228	60	2	228	1948443	10	2014	1378	6	1977	930	37	5	6	1	19	1309	11	70	2	1	228	10	10	3	1	1	85	5	12	48	6	1	3	1	1	1	21	10	22	1	0	1	1	0	0	0	11
228 77 4	BD6	228	77	4	228	1948443	10	2014	1378	1	1995	1141	19	1	6	1	20	1309	11	70	2	1	228	10	10	3	1	1	85	5	12	48	6	3	3	1	2	5	21	996	22	1	0	1	0	0	0	0	34
228 19 4	BD6	228	19	4	228	1948443	10	2014	1378	5	1990	1085	24	2	6	1	19	1309	11	70	2	1	228	10	10	3	1	1	79	5	12	48	6	0	3	1	1	1	97	997	97	7	7	7	7	7	7		97
228 26 2	BD6	228	26	2	228	1948443	10	2014	1378	8	1992	1112	22	2	6	1	19	1309	11	70	2	1	228	10	10	3	1	1	85	5	12	48	6	1	3	1	2	1	12	996	22	1	0	1	0	0	0	0	11
228 43 4	BD6	228	43	4	228	1948443	10	2014	1378	8	1988	1064	26	3	6	1	20	1309	11	70	2	1	228	10	10	3	1	1	85	5	12	48	6	0	3	1	2	4	97	997	97	7	7	7	7	7	7		97
228 15 7	BD6	228	15	7	228	1948443	10	2014	1378	12	1995	1152	18	1	6	1	19	1309	11	70	2	1	228	10	10	3	1	1	122	5	12	48	6	6	3	1	2	3	21	996	21	1	0	1	1	1	0	0	34
228 5 1	BD6	228	5	1	228	1948443	10	2014	1378	7	1978	943	36	5	6	1	19	1309	11	70	2	1	228	10	10	3	1	1	66	5	12	48	6	0	3	1	3	0	21	4	21	1	0	1	1	0	0	0	34
228 57 4	BD6	228	57	4	228	1948443	10	2014	1378	5	1980	965	34	4	6	1	20	1309	11	70	2	1	228	10	10	3	1	1	66	5	12	48	6	3	3	1	2	2	21	996	22	1	0	1	1	0	0	0	34
229 22 2	BD6	229	22	2	229	2423064	10	2014	1378	3	1991	1095	23	2	6	1	30	1309	11	70	2	1	229	10	10	3	1	1	147	2	13	45	8	1	3	1	1	3	12	996	11	1	0	1	1	0	0	0	34
229 68 2	BD6	229	68	2	229	2423064	10	2014	1378	1	1967	805	47	7	6	1	30	1309	11	70	2	1	229	10	10	3	1	1	111	2	13	45	8	1	3	1	3	2	11	996	15	1	0	1	1	0	0	0	34
229 52 2	BD6	229	52	2	229	2423064	10	2014	1378	6	1987	1050	27	3	6	1	30	1309	11	70	2	1	229	10	10	3	1	1	120	2	13	45	8	1	3	1	1	2	12	996	14	1	0	1	1	0	0	0	34
229 45 2	BD6	229	45	2	229	2423064	10	2014	1378	5	1981	977	33	4	6	1	30	1309	11	70	2	1	229	10	10	3	1	1	103	2	13	45	8	1	3	1	0		13	30	11	1	0	1	0	0	0	0	34
229 98 1	BD6	229	98	1	229	2423064	10	2014	1378	9	1975	909	39	5	6	1	31	1309	11	70	2	1	229	10	10	3	1	1	111	2	13	45	8	2	3	1	1	5	13	10	14	1	0	0	0	0	0	0	34
229 5 3	BD6	229	5	3	229	2423064	10	2014	1378	1	1990	1081	24	2	1	1	30	1309	11	70	2	1	229	10	10	3	1	1	103	2	13	45	8	2	3	1	2	5	11	996	11	1	0	1	1	0	0	0	34
229 32 2	BD6	229	32	2	229	2423064	10	2014	1378	7	1984	1015	30	4	6	1	30	1309	11	70	2	1	229	10	10	3	1	1	70	2	13	45	8	1	3	1	0		12	996	11	1	0	1	0	0	0	0	34
229 55 2	BD6	229	55	2	229	2423064	10	2014	1378	10	1998	1186	16	1	6	1	31	1309	11	70	2	1	229	10	10	3	1	1	147	2	13	45	8	1	3	1	2	1	13	20	11	1	1	1	1	0	0	0	34
229 75 2	BD6	229	75	2	229	2423064	10	2014	1378	7	1992	1111	22	2	6	1	31	1309	11	70	2	1	229	10	10	3	1	1	120	2	13	45	8	1	3	1	2	5	11	996	12	1	0	1	0	0	0	0	34
229 42 2	BD6	229	42	2	229	2423064	11	2014	1379	11	1980	971	34	4	6	1	1	1309	10	71	2	1	229	10	10	3	1	1	147	2	13	45	8	1	3	1	0		12	996	11	1	0	0	0	0	0	0	34
229 65 1	BD6	229	65	1	229	2423064	10	2014	1378	8	1984	1016	30	4	6	1	31	1309	11	70	2	1	229	10	10	3	1	1	70	2	13	45	8	2	3	1	0		21	996	14	1	0	0	0	0	0	0	34
229 15 2	BD6	229	15	2	229	2423064	10	2014	1378	12	1992	1116	21	2	6	1	31	1309	11	70	2	1	229	10	10	3	1	1	147	2	13	45	8	1	3	1	1	3	12	996	11	1	0	1	0	0	0	0	34
229 82 2	BD6	229	82	2	229	2423064	11	2014	1379	1	1983	997	31	4	6	1	1	1309	10	71	2	1	229	10	10	3	1	1	70	2	13	45	8	1	3	1	3	0	11	996	11	1	0	1	1	0	1	0	34
229 58 2	BD6	229	58	2	229	2423064	11	2014	1379	3	1988	1059	26	3	6	1	1	1309	10	71	2	1	229	10	10	3	1	1	120	2	13	45	8	1	3	1	0		12	996	14	1	0	0	0	0	0	0	34
229 2 2	BD6	229	2	2	229	2423064	10	2014	1378	5	1978	941	36	5	6	1	30	1309	11	70	2	1	229	10	10	3	1	1	70	2	13	45	8	1	3	1	1	5	11	996	11	1	0	1	1	0	0	0	34
229 62 1	BD6	229	62	1	229	2423064	10	2014	1378	2	1988	1058	26	3	6	1	31	1309	11	70	2	1	229	10	10	3	1	1	103	2	13	45	8	2	3	1	1	2	13	30	11	1	0	0	0	0	0	0	34
229 28 2	BD6	229	28	2	229	2423064	10	2014	1378	8	1990	1088	24	2	6	1	30	1309	11	70	2	1	229	10	10	3	1	1	147	2	13	45	8	1	3	1	1	4	12	996	11	1	1	1	1	0	0	0	34
229 85 2	BD6	229	85	2	229	2423064	11	2014	1379	3	1980	963	34	4	6	1	1	1309	10	71	2	1	229	10	10	3	1	1	70	2	13	45	8	1	3	1	3	0	11	996	11	1	0	1	1	0	0	0	33
229 88 1	BD6	229	88	1	229	2423064	10	2014	1378	7	1992	1111	22	2	6	1	31	1309	11	70	2	1	229	10	10	3	1	1	111	2	13	45	8	2	3	1	2	1	13	30	11	1	0	1	0	0	0	0	34
229 72 2	BD6	229	72	2	229	2423064	10	2014	1378	5	1981	977	33	4	6	1	30	1309	11	70	2	1	229	10	10	3	1	1	120	2	13	45	8	1	3	1	2	5	11	996	12	1	0	1	1	0	0	0	33
229 48 2	BD6	229	48	2	229	2423064	10	2014	1378	4	1982	988	32	4	6	1	31	1309	11	70	2	1	229	10	10	3	1	1	70	2	13	45	8	1	3	1	0		13	10	14	1	0	1	0	0	0	0	34
229 8 1	BD6	229	8	1	229	2423064	11	2014	1379	9	1988	1065	26	3	6	1	1	1309	10	71	2	1	229	10	10	3	1	1	147	2	13	45	8	4	3	1	2	5	11	996	11	1	1	1	1	0	0	0	99
229 35 2	BD6	229	35	2	229	2423064	10	2014	1378	1	1979	949	35	5	6	1	30	1309	11	70	2	1	229	10	10	3	1	2	103	2	13	45	8	1	3	1	1	3	13	35	11	1	0	1	1	0	0	0	34
229 12 2	BD6	229	12	2	229	2423064	11	2014	1379	10	1976	922	38	5	1	1	1	1309	10	71	2	1	229	10	10	3	1	2	120	2	13	45	8	1	3	1	3	7	11	996	12	1	0	1	1	0	1	0	33
229 25 2	BD6	229	25	2	229	2423064	10	2014	1378	12	1976	924	37	5	6	1	30	1309	11	70	2	1	229	10	10	3	1	1	120	2	13	45	8	1	3	1	0		12	996	14	1	0	1	0	0	0	0	34
229 92 2	BD6	229	92	2	229	2423064	11	2014	1379	9	1981	981	33	4	6	1	1	1309	10	71	2	1	229	10	10	3	1	2	111	2	13	45	8	1	3	1	0		13	10	14	1	0	1	1	0	0	0	34
229 95 2	BD6	229	95	2	229	2423064	11	2014	1379	5	1980	965	34	4	6	1	1	1309	10	71	2	1	229	10	10	3	1	1	111	2	13	45	8	1	3	1	0		13	10	11	1	0	1	1	0	0	0	34
230 74 4	BD6	230	74	4	230	1718172	11	2014	1379	12	1995	1152	18	1	1	1	3	1309	10	71	2	1	230	10	10	3	1	1	69	6	22	42	5	3	3	1	2	2	12	996	21	1	0	1	1	0	0	0	34
230 38 2	BD6	230	38	2	230	1718172	11	2014	1379	1	1992	1105	22	2	6	1	2	1309	10	71	2	1	230	10	10	3	1	1	121	6	22	42	5	1	3	1	2	5	21	996	14	1	0	1	0	1	1	0	34
230 34 4	BD6	230	34	4	230	1718172	11	2014	1379	3	1985	1023	29	3	6	1	2	1309	10	71	2	1	230	10	10	3	1	1	69	6	22	42	5	3	3	1	3	0	11	996	12	1	0	1	1	0	0	0	34
230 74 2	BD6	230	74	2	230	1718172	11	2014	1379	10	1975	910	39	5	6	1	3	1309	10	71	2	1	230	10	10	3	1	1	69	6	22	42	5	1	3	1	2	2	12	996	21	1	0	1	1	0	0	0	34
230 23 2	BD6	230	23	2	230	1718172	11	2014	1379	9	1993	1125	21	2	3	1	2	1309	10	71	2	1	230	10	10	3	1	1	84	6	22	42	5	1	3	1	1	5	21	996	21	1	0	0	0	0	0	0	34
230105 2	BD6	230	105	2	230	1718172	11	2014	1379	8	1985	1028	29	3	6	1	3	1309	10	71	2	1	230	10	10	3	1	1	91	6	22	42	5	1	3	1	1	5	12	996	14	1	0	1	0	0	0	0	34
230 30 2	BD6	230	30	2	230	1718172	11	2014	1379	4	1969	832	45	7	3	1	2	1309	10	71	2	1	230	10	10	3	1	1	138	6	22	42	5	1	3	1	3	2	11	996	12	1	0	1	1	0	0	0	35
230 62 2	BD6	230	62	2	230	1718172	11	2014	1379	11	1980	971	34	4	6	1	3	1309	10	71	2	1	230	10	10	3	1	1	84	6	22	42	5	1	3	1	0		11	996	21	1	0	1	1	0	0	0	34
230 97 4	BD6	230	97	4	230	1718172	11	2014	1379	11	1987	1055	27	3	1	1	3	1309	10	71	2	1	230	10	10	3	1	1	121	6	22	42	5	0	3	1	2	5	21	996	14	1	0	1	1	0	0	0	34
230 66 2	BD6	230	66	2	230	1718172	11	2014	1379	6	1991	1098	23	2	1	1	2	1309	10	71	2	1	230	10	10	3	1	1	91	6	22	42	5	1	3	1	2	5	12	996	14	1	0	1	1	0	1	0	34
230 11 4	BD6	230	11	4	230	1718172	11	2014	1379	3	1990	1083	24	2	1	1	3	1309	10	71	2	1	230	10	10	3	1	1	138	6	22	42	5	3	3	1	2	5	21	996	12	1	0	1	1	0	1	0	33
230 11 7	BD6	230	11	7	230	1718172	11	2014	1379	9	1994	1137	20	2	1	1	3	1309	10	71	2	1	230	10	10	3	1	1	138	6	22	42	5	6	3	1	3	2	21	996	12	1	0	1	1	0	1	0	33
230 46 2	BD6	230	46	2	230	1718172	11	2014	1379	6	1989	1074	25	3	6	1	4	1309	10	71	2	1	230	10	10	3	1	1	138	6	22	42	5	1	3	1	2	3	12	996	14	1	0	1	1	1	0	0	34
230 93 2	BD6	230	93	2	230	1718172	11	2014	1379	1	1979	949	35	5	6	1	3	1309	10	71	2	1	230	10	10	3	1	1	69	6	22	42	5	1	3	1	2	3	11	996	21	1	0	1	1	0	1	0	34
230 89 2	BD6	230	89	2	230	1718172	11	2014	1379	9	1997	1173	17	1	6	1	3	1309	10	71	2	1	230	10	10	3	1	1	91	6	22	42	5	1	3	1	1	5	12	996	12	1	0	1	1	0	0	0	34
230117 2	BD6	230	117	2	230	1718172	11	2014	1379	1	1991	1093	23	2	6	1	4	1309	10	71	2	1	230	10	10	3	1	1	121	6	22	42	5	1	3	1	0		21	996	14	1	0	1	0	0	0	0	34
230 19 2	BD6	230	19	2	230	1718172	11	2014	1379	6	1988	1062	26	3	6	1	2	1309	10	71	2	1	230	10	10	3	1	1	121	6	22	42	5	1	3	1	2	5	21	996	21	1	0	1	1	0	0	0	34
230 7 2	BD6	230	7	2	230	1718172	11	2014	1379	8	1992	1112	22	2	6	1	3	1309	10	71	2	1	230	10	10	3	1	1	91	6	22	42	5	4	3	1	1	4	12	996	14	1	0	1	1	0	0	0	34
230 58 1	BD6	230	58	1	230	1718172	11	2014	1379	8	1974	896	40	6	6	1	3	1309	10	71	2	1	230	10	10	3	1	1	121	6	22	42	5	0	3	1	1	1	21	996	12	1	0	1	1	0	0	0	34
230 58 3	BD6	230	58	3	230	1718172	11	2014	1379	9	1996	1161	18	1	1	1	3	1309	10	71	2	1	230	10	10	3	1	1	121	6	22	42	5	0	3	1	3	2	97	997	97	7	7	7	7	7	7		97
230101 2	BD6	230	101	2	230	1718172	11	2014	1379	7	1989	1075	25	3	6	1	4	1309	10	71	2	1	230	10	10	3	1	1	84	6	22	42	5	1	3	1	1	2	11	996	14	1	0	1	1	0	0	0	34
230 15 2	BD6	230	15	2	230	1718172	11	2014	1379	10	1982	994	32	4	6	1	2	1309	10	71	2	1	230	10	10	3	1	1	69	6	22	42	5	1	3	1	0		11	996	21	1	0	0	0	0	1	0	34
230 82 2	BD6	230	82	2	230	1718172	11	2014	1379	3	1984	1011	30	4	6	1	4	1309	10	71	2	1	230	10	10	3	1	1	84	6	22	42	5	1	3	1	0		21	996	22	1	0	1	1	0	0	0	21
231 32 7	BD6	231	32	7	231	1476554	10	2014	1378	3	1998	1179	16	1	6	1	31	1309	11	70	2	1	231	10	10	3	1	1	122	2	12	48	7	3	3	1	2	4	12	996	12	1	0	1	1	0	0	0	34
231 43 2	BD6	231	43	2	231	1476554	10	2014	1378	1	1975	901	39	5	6	1	31	1309	11	70	2	1	231	10	10	3	1	1	79	2	12	48	7	1	3	1	0		12	996	22	1	0	0	0	0	0	0	34
231 13 2	BD6	231	13	2	231	1476554	10	2014	1378	4	1992	1108	22	2	6	1	31	1309	11	70	2	1	231	10	10	3	1	1	85	2	12	48	7	1	3	1	1	5	12	996	22	1	0	0	0	0	0	0	34
231 70 1	BD6	231	70	1	231	1476554	10	2014	1378	5	1985	1025	29	3	6	1	31	1309	11	70	2	1	231	10	10	3	1	1	66	2	12	48	7	2	3	1	1	5	21	996	22	1	0	0	0	0	0	0	34
231 82 2	BD6	231	82	2	231	1476554	11	2014	1379	3	1991	1095	23	2	6	1	2	1309	10	71	2	1	231	10	10	3	1	1	71	2	12	48	7	1	3	1	2	4	12	996	21	1	0	1	0	0	0	0	34
231 47 2	BD6	231	47	2	231	1476554	11	2014	1379	9	1994	1137	20	2	6	1	2	1309	10	71	2	1	231	10	10	3	1	1	85	2	12	48	7	1	3	1	2	1	12	996	22	1	0	0	0	0	0	0	34
231 24 6	BD6	231	24	6	231	1476554	11	2014	1379	7	1989	1075	25	3	6	1	1	1309	10	71	2	1	231	10	10	3	1	1	79	2	12	48	7	0	3	1	2	0	21	996	22	1	0	1	0	0	0	0	34
231 20 2	BD6	231	20	2	231	1476554	10	2014	1378	2	1990	1082	24	2	6	1	31	1309	11	70	2	1	231	10	10	3	1	1	79	2	12	48	7	1	3	1	1	4	12	996	22	1	0	1	0	0	0	0	34
231112 2	BD6	231	112	2	231	1476554	11	2014	1379	4	1991	1096	23	2	6	1	2	1309	10	71	2	1	231	10	10	3	1	1	85	2	12	48	7	1	3	1	3	2	12	996	22	1	0	0	0	0	0	0	34
231 24 2	BD6	231	24	2	231	1476554	11	2014	1379	6	1966	798	48	7	6	1	1	1309	10	71	2	1	231	10	10	3	1	1	79	2	12	48	7	1	3	1	1	1	21	996	22	1	0	1	0	0	0	0	34
231 32 4	BD6	231	32	4	231	1476554	10	2014	1378	6	1991	1098	23	2	6	1	31	1309	11	70	2	1	231	10	10	3	1	1	122	2	12	48	7	0	3	1	1	5	97	997	97	7	7	7	7	7	7		97
231 62 2	BD6	231	62	2	231	1476554	11	2014	1379	6	1996	1158	18	1	1	1	1	1309	10	71	2	1	231	10	10	3	1	1	122	2	12	48	7	1	3	1	3	0	12	996	21	1	0	1	1	0	0	0	34
231 55 4	BD6	231	55	4	231	1476554	10	2014	1378	9	1993	1125	21	2	6	1	31	1309	11	70	2	1	231	10	10	3	1	1	122	2	12	48	7	3	3	1	1	5	12	996	12	1	0	1	1	0	0	0	34
231 36 8	BD6	231	36	8	231	1476554	10	2014	1378	9	1987	1053	27	3	1	1	31	1309	11	70	2	1	231	10	10	3	1	1	66	2	12	48	7	0	3	1	2	5	21	996	22	1	0	1	1	0	0	0	34
231 16 2	BD6	231	16	2	231	1476554	10	2014	1378	3	1995	1143	19	1	6	1	31	1309	11	70	2	1	231	10	10	3	1	1	85	2	12	48	7	1	3	1	2	0	12	996	22	1	0	1	0	0	0	0	34
231 9 2	BD6	231	9	2	231	1476554	10	2014	1378	7	1995	1147	19	1	1	1	31	1309	11	70	2	1	231	10	10	3	1	1	122	2	12	48	7	1	3	1	1	3	12	996	12	1	0	1	0	0	0	0	34
231 66 2	BD6	231	66	2	231	1476554	10	2014	1378	1	1967	805	47	7	6	1	31	1309	11	70	2	1	231	10	10	3	1	1	71	2	12	48	7	1	3	1	0		11	996	22	1	0	1	0	0	0	0	34
231 59 2	BD6	231	59	2	231	1476554	11	2014	1379	9	1979	957	35	5	6	1	1	1309	10	71	2	1	231	10	10	3	1	1	79	2	12	48	7	1	3	1	2	4	11	996	12	1	0	1	0	0	0	0	34
231 89 2	BD6	231	89	2	231	1476554	11	2014	1379	5	1972	869	42	6	6	1	1	1309	10	71	2	1	231	10	10	3	1	1	66	2	12	48	7	1	3	1	0		21	996	22	1	0	1	0	0	0	0	34
231101 2	BD6	231	101	2	231	1476554	11	2014	1379	5	1985	1025	29	3	6	1	2	1309	10	71	2	1	231	10	10	3	1	1	122	2	12	48	7	1	3	1	1	5	12	996	21	1	0	1	1	0	0	0	34
231 55 2	BD6	231	55	2	231	1476554	10	2014	1378	6	1967	810	47	7	6	1	31	1309	11	70	2	1	231	10	10	3	1	1	122	2	12	48	7	1	3	1	1	5	12	996	12	1	0	1	1	0	0	0	34
231 74 2	BD6	231	74	2	231	1476554	11	2014	1379	11	1994	1139	20	2	6	1	1	1309	10	71	2	1	231	10	10	3	1	1	85	2	12	48	4	1	3	1	1	5	12	996	22	1	0	1	0	0	0	0	34
231 93 1	BD6	231	93	1	231	1476554	11	2014	1379	12	1978	948	35	5	6	1	1	1309	10	71	2	1	231	10	10	3	1	1	71	2	12	48	7	2	3	1	0		12	996	21	1	0	0	0	0	0	0	34
231108 2	BD6	231	108	2	231	1476554	11	2014	1379	2	1995	1142	19	1	6	1	2	1309	10	71	2	1	231	10	10	3	1	1	71	2	12	48	7	1	3	1	1	4	12	996	22	1	0	0	0	0	0	0	34
231 36 2	BD6	231	36	2	231	1476554	10	2014	1378	2	1994	1130	20	2	6	1	31	1309	11	70	2	1	231	10	10	3	1	1	66	2	12	48	7	1	3	1	2	3	21	996	22	1	0	1	1	0	0	0	34
231 51 2	BD6	231	51	2	231	1476554	11	2014	1379	9	1992	1113	22	2	6	1	1	1309	10	71	2	1	231	10	10	3	1	1	85	2	12	48	7	1	3	1	1	5	12	996	22	1	0	0	0	0	0	0	34
232 10 2	BD6	232	10	2	232	2223517	11	2014	1379	5	1991	1097	23	2	6	1	4	1309	10	71	2	1	232	10	10	3	1	1	116	2	27	32	5	1	3	1	2	2	12	996	21	1	0	0	0	0	0	0	34
232 33 2	BD6	232	33	2	232	2223517	11	2014	1379	1	1971	853	43	6	6	1	6	1309	10	71	2	1	232	10	10	3	1	1	100	2	27	32	5	1	3	1	0		21	5	15	1	0	0	0	0	0	0	34
232 82 2	BD6	232	82	2	232	2223517	11	2014	1379	7	1978	943	36	5	6	1	5	1309	10	71	2	1	232	10	10	3	1	1	100	2	27	32	5	1	3	1	0		12	996	15	1	0	1	0	0	0	0	34
232 4 2	BD6	232	4	2	232	2223517	11	2014	1379	10	1977	934	37	5	6	1	4	1309	10	71	2	1	232	10	10	3	1	1	106	2	27	32	5	1	3	1	1	2	12	996	14	1	0	0	0	0	0	0	34
232 69 2	BD6	232	69	2	232	2223517	11	2014	1379	2	1986	1034	28	3	6	1	6	1309	10	71	2	1	232	10	10	3	1	1	106	2	27	32	5	1	3	1	2	4	12	996	14	1	0	1	0	0	0	0	34
232 49 5	BD6	232	49	5	232	2223517	11	2014	1379	5	1977	929	37	5	6	1	4	1309	10	71	2	1	232	10	10	3	1	1	100	2	27	32	5	0	3	1	0		97	997	97	7	7	7	7	7	7		97
232 53 2	BD6	232	53	2	232	2223517	11	2014	1379	8	1993	1124	21	2	6	1	5	1309	10	71	2	1	232	10	10	3	1	1	106	2	27	32	5	1	3	1	0		12	996	14	1	0	0	0	0	0	0	34
232 72 1	BD6	232	72	1	232	2223517	11	2014	1379	3	1968	819	46	7	6	1	5	1309	10	71	2	1	232	10	10	3	1	1	109	2	27	32	5	0	3	1	0		12	996	15	1	0	0	0	1	0	0	34
232 4 4	BD6	232	4	4	232	2223517	11	2014	1379	5	1995	1145	19	1	6	1	4	1309	10	71	2	1	232	10	10	3	1	1	106	2	27	32	5	3	3	1	2	0	12	996	14	1	0	0	0	0	0	0	34
232 59 2	BD6	232	59	2	232	2223517	11	2014	1379	9	1995	1149	19	1	6	1	5	1309	10	71	2	1	232	10	10	3	1	1	116	2	27	32	5	1	3	1	1	2	12	996	15	1	0	0	0	0	0	0	34
232 13 2	BD6	232	13	2	232	2223517	11	2014	1379	5	1996	1157	18	1	6	1	4	1309	10	71	2	1	232	10	10	3	1	1	67	2	27	32	5	1	3	1	1	3	21	996	12	1	0	1	0	1	0	0	34
232 85 2	BD6	232	85	2	232	2223517	11	2014	1379	1	1972	865	42	6	6	1	6	1309	10	71	2	1	232	10	10	3	1	1	106	2	27	32	5	1	3	1	0		12	996	14	1	0	1	0	0	0	0	34
232 75 2	BD6	232	75	2	232	2223517	11	2014	1379	8	1979	956	35	5	6	1	5	1309	10	71	2	1	232	10	10	3	1	1	116	2	27	32	5	1	3	1	1	4	12	996	14	1	0	0	0	0	0	0	34
232 7 2	BD6	232	7	2	232	2223517	11	2014	1379	1	1969	829	45	7	6	1	4	1309	10	71	2	1	232	10	10	3	1	1	109	2	27	32	5	1	3	1	0		11	996	12	1	0	1	0	1	0	0	34
232 36 4	BD6	232	36	4	232	2223517	11	2014	1379	9	1997	1173	17	1	6	1	5	1309	10	71	2	1	232	10	10	3	1	1	106	2	27	32	5	3	3	1	1	5	12	996	11	1	0	1	1	0	0	0	34
232 17 2	BD6	232	17	2	232	2223517	11	2014	1379	9	1981	981	33	4	6	1	4	1309	10	71	2	1	232	10	10	3	1	1	100	2	27	32	5	1	3	1	0		12	996	15	1	0	0	0	0	0	0	34
232 95 2	BD6	232	95	2	232	2223517	11	2014	1379	8	1985	1028	29	3	6	1	5	1309	10	71	2	1	232	10	10	3	1	1	67	2	27	32	5	1	3	1	1	5	12	996	12	1	0	1	0	0	0	0	34
232 56 2	BD6	232	56	2	232	2223517	11	2014	1379	7	1990	1087	24	2	6	1	4	1309	10	71	2	1	232	10	10	3	1	1	109	2	27	32	5	1	3	1	0		12	996	12	1	0	1	0	0	0	0	34
232 26 2	BD6	232	26	2	232	2223517	11	2014	1379	6	1995	1146	19	1	6	1	4	1309	10	71	2	1	232	10	10	3	1	1	116	2	27	32	5	1	3	1	1	1	12	996	21	1	0	0	0	0	0	0	35
232 66 2	BD6	232	66	2	232	2223517	11	2014	1379	9	1975	909	39	5	6	1	4	1309	10	71	2	1	232	10	10	3	1	1	100	2	27	32	5	1	3	1	2	2	12	996	14	1	0	1	1	0	0	0	34
232 92 2	BD6	232	92	2	232	2223517	11	2014	1379	6	1987	1050	27	3	6	1	6	1309	10	71	2	1	232	10	10	3	1	1	116	2	27	32	5	1	3	1	1	4	12	996	12	1	0	1	1	0	0	0	34
232 62 2	BD6	232	62	2	232	2223517	11	2014	1379	10	1995	1150	19	1	6	1	6	1309	10	71	2	1	232	10	10	3	1	1	67	2	27	32	5	1	3	1	2	1	12	996	11	1	0	1	0	0	0	0	34
232 36 2	BD6	232	36	2	232	2223517	11	2014	1379	9	1981	981	33	4	6	1	5	1309	10	71	2	1	232	10	10	3	1	1	106	2	27	32	5	1	3	1	0		12	996	11	1	0	1	1	0	0	0	34
232 39 2	BD6	232	39	2	232	2223517	11	2014	1379	4	1977	928	37	5	6	1	4	1309	10	71	2	1	232	10	10	3	1	1	109	2	27	32	5	1	3	1	0		12	996	13	1	0	1	0	0	0	0	34
232 20 2	BD6	232	20	2	232	2223517	11	2014	1379	5	1992	1109	22	2	6	1	4	1309	10	71	2	1	232	10	10	3	1	1	106	2	27	32	5	1	3	1	0		12	996	14	1	0	1	0	0	0	0	34
233 37 1	BD6	233	37	1	233	1235287	6	2014	1374	3	1975	903	39	5	1	1	30	1309	15	66	2	1	233	10	10	3	1	1	105	4	15	36	2	0	3	1	2	2	21	10	22	1	0	1	0	0	0	0	34
233 6 2	BD6	233	6	2	233	1235287	6	2014	1374	8	1970	848	43	6	1	1	29	1309	15	66	2	1	233	10	10	3	1	2	86	4	15	36	2	1	3	1	2	2	21	996	12	1	0	1	0	0	0	0	34
233 80 2	BD6	233	80	2	233	1235287	6	2014	1374	2	1968	818	46	7	1	1	29	1309	15	66	2	1	233	10	10	3	1	1	86	4	15	36	2	1	3	1	3	2	21	996	12	1	0	1	1	0	1	0	33
233 45 2	BD6	233	45	2	233	1235287	6	2014	1374	4	1971	856	43	6	1	1	30	1309	15	66	2	1	233	10	10	3	1	1	86	4	15	36	2	1	3	1	2	2	21	996	12	1	0	1	0	0	0	0	33
233104 2	BD6	233	104	2	233	1235287	7	2014	1375	10	1975	910	38	5	1	1	1	1309	14	67	2	1	233	10	10	3	1	1	96	4	15	36	2	1	3	1	3	4	21	996	12	1	0	1	1	0	0	0	34
233 72 2	BD6	233	72	2	233	1235287	6	2014	1374	3	1982	987	32	4	2	1	29	1309	15	66	2	1	233	10	10	3	1	1	105	4	15	36	2	1	3	1	3	2	21	10	12	1	0	1	1	0	1	0	34
233108 2	BD6	233	108	2	233	1235287	7	2014	1375	1	1987	1045	27	3	1	1	1	1309	14	67	2	1	233	10	10	3	1	1	63	4	15	36	2	1	3	1	3	2	21	996	21	1	0	1	1	0	1	0	34
233 96 2	BD6	233	96	2	233	1235287	6	2014	1374	6	1988	1062	26	3	3	1	30	1309	15	66	2	1	233	10	10	3	1	1	147	4	15	36	2	1	3	1	2	3	21	996	21	1	0	0	0	0	0	1	34
233 92 1	BD6	233	92	1	233	1235287	7	2014	1375	1	1978	937	36	5	1	1	2	1309	14	67	2	1	233	10	10	3	1	1	63	4	15	36	2	0	3	1	3	4	21	996	21	1	0	1	1	0	0	0	34
233 53 1	BD6	233	53	1	233	1235287	7	2014	1375	11	1976	923	37	5	1	1	1	1309	14	67	2	1	233	10	10	3	1	1	147	4	15	36	2	0	3	1	3	4	21	996	21	1	1	1	1	0	1	0	34
233 45 4	BD6	233	45	4	233	1235287	6	2014	1374	8	1994	1136	19	1	1	1	30	1309	15	66	2	1	233	10	10	3	1	1	216	4	15	36	2	3	3	1	3	2	21	996	12	1	0	1	0	0	0	0	33
233 41 1	BD6	233	41	1	233	1235287	6	2014	1374	11	1974	899	39	5	1	1	30	1309	15	66	2	1	233	10	10	3	1	1	105	4	15	36	2	0	3	1	2	5	21	13	21	1	0	1	1	0	0	0	34
233115 2	BD6	233	115	2	233	1235287	7	2014	1375	2	1979	950	35	5	1	1	2	1309	14	67	2	1	233	10	10	3	1	1	96	4	15	36	2	1	3	1	1	4	21	10	23	1	0	1	1	0	0	0	34
233111 2	BD6	233	111	2	233	1235287	7	2014	1375	12	1988	1068	25	3	1	1	1	1309	14	67	2	1	233	10	10	3	1	1	86	4	15	36	2	1	3	1	2	4	21	996	23	1	0	0	0	0	0	0	11
233 61 2	BD6	233	61	2	233	1235287	6	2014	1374	10	1974	898	39	5	6	1	30	1309	15	66	2	1	233	10	10	3	1	1	63	4	15	36	2	1	3	1	0		21	996	22	1	0	1	1	0	0	0	34
233 65 2	BD6	233	65	2	233	1235287	6	2014	1374	9	1988	1065	25	3	1	1	30	1309	15	66	2	1	233	10	10	3	1	1	147	4	15	36	2	1	3	1	2	4	21	996	22	1	0	1	1	0	0	0	11
233 49 1	BD6	233	49	1	233	1235287	6	2014	1374	2	1978	938	36	5	3	1	30	1309	15	66	2	1	233	10	10	3	1	1	63	4	15	36	2	0	3	1	2	5	21	996	12	1	0	1	1	0	0	0	34
233 61 5	BD6	233	61	5	233	1235287	6	2014	1374	11	1996	1163	17	1	1	1	30	1309	15	66	2	1	233	10	10	3	1	1	63	4	15	36	2	0	3	1	2	4	21	996	22	1	0	1	1	0	0	0	34
233 84 4	BD6	233	84	4	233	1235287	6	2014	1374	12	1998	1188	15	1	1	1	29	1309	15	66	2	1	233	10	10	3	1	1	96	4	15	36	2	3	3	1	2	3	21	996	21	1	0	1	1	0	1	1	34
233 10 2	BD6	233	10	2	233	1235287	6	2014	1374	7	1979	955	34	4	1	1	29	1309	15	66	2	1	233	10	10	3	1	1	96	4	15	36	2	1	3	1	3	2	21	996	21	1	0	1	1	0	1	0	34
233 18 2	BD6	233	18	2	233	1235287	6	2014	1374	3	1965	783	49	7	6	1	29	1309	15	66	2	1	233	10	10	3	1	1	63	4	15	36	2	1	3	1	0		21	996	23	1	0	1	1	1	0	0	11
233 22 2	BD6	233	22	2	233	1235287	6	2014	1374	2	1969	830	45	7	1	1	30	1309	15	66	2	1	233	10	10	3	1	1	96	4	15	36	2	1	3	1	2	5	21	996	12	1	0	0	1	1	0	0	34
233 30 2	BD6	233	30	2	233	1235287	6	2014	1374	8	1990	1088	23	2	1	1	29	1309	15	66	2	1	233	10	10	3	1	1	105	4	15	36	2	1	3	1	2	4	21	7	21	1	0	1	1	0	1	1	34
233 2 3	BD6	233	2	3	233	1235287	6	2014	1374	1	1995	1141	19	1	6	1	29	1309	15	66	2	1	233	10	10	3	1	1	147	4	15	36	2	2	3	1	1	5	21	996	12	1	0	1	1	0	0	0	34
233 88 2	BD6	233	88	2	233	1235287	7	2014	1375	5	1994	1133	20	2	2	1	1	1309	14	67	2	1	233	10	10	3	1	2	105	4	15	36	2	1	3	1	2	4	21	996	22	1	0	1	0	0	0	0	34
233 76 2	BD6	233	76	2	233	1235287	6	2014	1374	1	1978	937	36	5	1	1	30	1309	15	66	2	1	233	10	10	3	1	1	96	4	15	36	2	1	3	1	3	2	21	996	12	1	0	1	1	0	0	0	34
233 33 2	BD6	233	33	2	233	1235287	6	2014	1374	11	1987	1055	26	3	1	1	30	1309	15	66	2	1	233	10	10	3	1	1	86	4	15	14	2	1	3	1	2	3	21	996	13	1	0	1	1	1	0	0	34
234 84 2	BD6	234	84	2	234	1629301	10	2014	1378	3	1998	1179	16	1	6	1	30	1309	11	70	2	1	234	10	10	3	1	1	100	2	27	32	7	1	3	1	1	4	21	996	12	1	0	0	0	0	0	0	34
234 6 2	BD6	234	6	2	234	1629301	10	2014	1378	6	1997	1170	17	1	6	1	31	1309	11	70	2	1	234	10	10	3	1	1	100	2	27	32	7	1	3	1	2	4	21	996	12	1	0	1	0	1	0	0	34
234 22 5	BD6	234	22	5	234	1629301	10	2014	1378	8	1985	1028	29	3	6	1	29	1309	11	70	2	1	234	10	10	3	1	1	67	2	27	32	7	0	3	1	1	5	21	996	12	1	0	0	0	0	0	0	34
234 2 2	BD6	234	2	2	234	1629301	10	2014	1378	1	1976	913	38	5	3	1	29	1309	11	70	2	1	234	10	10	3	1	2	67	2	27	32	7	1	3	1	2	2	21	996	12	1	0	1	0	0	0	0	34
234103 2	BD6	234	103	2	234	1629301	10	2014	1378	4	1993	1120	21	2	6	1	31	1309	11	70	2	1	234	10	10	3	1	1	100	2	27	32	7	1	3	1	1	5	21	996	12	1	0	0	0	0	0	0	34
234 57 2	BD6	234	57	2	234	1629301	10	2014	1378	4	1991	1096	23	2	6	1	29	1309	11	70	2	1	234	10	10	3	1	1	116	2	27	32	7	1	3	1	2	1	21	996	12	1	0	1	1	1	0	0	34
234 61 2	BD6	234	61	2	234	1629301	10	2014	1378	3	1992	1107	22	2	6	1	31	1309	11	70	2	1	234	10	10	3	1	2	67	2	27	32	7	1	3	1	2	3	21	996	12	1	0	1	0	0	0	0	34
234111 2	BD6	234	111	2	234	1629301	10	2014	1378	3	1993	1119	21	2	6	1	31	1309	11	70	2	1	234	10	10	3	1	1	109	2	27	32	7	1	3	1	2	1	21	996	13	1	0	0	0	1	0	0	34
234 49 3	BD6	234	49	3	234	1629301	10	2014	1378	10	1989	1078	25	3	6	1	29	1309	11	70	2	1	234	10	10	3	1	1	106	2	27	32	7	2	3	1	1	5	21	996	21	1	0	1	1	0	0	0	34
234115 2	BD6	234	115	2	234	1629301	10	2014	1378	3	1984	1011	30	4	6	1	31	1309	11	70	2	1	234	10	10	3	1	1	116	2	27	32	7	1	3	1	1	4	21	996	12	1	0	0	0	0	0	0	34
234 14 2	BD6	234	14	2	234	1629301	10	2014	1378	7	1996	1159	18	1	6	1	29	1309	11	70	2	1	234	10	10	3	1	1	109	2	27	32	7	1	3	1	2	4	21	996	12	1	0	1	0	0	0	0	34
234 18 2	BD6	234	18	2	234	1629301	10	2014	1378	5	1997	1169	17	1	6	1	30	1309	11	70	2	1	234	10	10	3	1	1	116	2	27	32	7	1	3	1	1	4	21	996	12	1	0	1	0	0	0	0	34
234 80 2	BD6	234	80	2	234	1629301	10	2014	1378	12	1986	1044	27	3	1	1	31	1309	11	70	2	1	234	10	10	3	1	1	67	2	27	32	7	1	3	1	2	4	21	996	12	1	0	0	0	0	0	0	34
234 25 2	BD6	234	25	2	234	1629301	10	2014	1378	1	1980	961	34	4	6	1	29	1309	11	70	2	1	234	10	10	3	1	1	100	2	27	32	7	1	3	1	1	3	21	996	12	1	0	1	1	0	0	0	34
234 92 2	BD6	234	92	2	234	1629301	10	2014	1378	2	1981	974	33	4	6	1	31	1309	11	70	2	1	234	10	10	3	1	1	109	2	27	32	7	1	3	1	0		21	996	12	1	0	1	0	1	0	0	34
234 25 3	BD6	234	25	3	234	1629301	10	2014	1378	12	1995	1152	18	1	1	1	29	1309	11	70	2	1	234	10	10	3	1	1	100	2	27	32	7	0	3	1	3	0	97	997	97	7	7	7	7	7	7		97
234 29 2	BD6	234	29	2	234	1629301	10	2014	1378	12	1996	1164	17	1	6	1	29	1309	11	70	2	1	234	10	10	3	1	1	106	2	27	32	7	1	3	1	2	4	21	996	21	1	0	1	0	1	0	0	34
234 41 2	BD6	234	41	2	234	1629301	10	2014	1378	10	1986	1042	28	3	6	1	29	1309	11	70	2	1	234	10	10	3	1	1	100	2	27	32	7	1	3	1	1	4	21	996	12	1	0	1	0	0	0	0	34
234 76 2	BD6	234	76	2	234	1629301	10	2014	1378	1	1996	1153	18	1	6	1	29	1309	11	70	2	1	234	10	10	3	1	1	116	2	27	32	7	1	3	1	1	1	21	996	12	1	0	0	0	0	0	0	34
234 53 2	BD6	234	53	2	234	1629301	10	2014	1378	11	1984	1019	29	3	6	1	29	1309	11	70	2	1	234	10	10	3	1	1	109	2	27	32	7	1	3	1	2	3	11	996	12	1	0	1	1	0	1	0	34
234 72 2	BD6	234	72	2	234	1629301	10	2014	1378	1	1975	901	39	5	6	1	30	1309	11	70	2	1	234	10	10	3	1	1	109	2	27	32	7	1	3	1	1	2	11	996	12	1	0	1	1	0	0	0	34
234 68 2	BD6	234	68	2	234	1629301	10	2014	1378	2	1988	1058	26	3	6	1	30	1309	11	70	2	1	234	10	10	3	1	1	106	2	27	32	7	1	3	1	1	5	21	996	21	1	0	1	0	0	0	0	34
234100 2	BD6	234	100	2	234	1629301	10	2014	1378	4	1992	1108	22	2	1	1	31	1309	11	70	2	1	234	10	10	3	1	1	67	2	27	32	7	1	3	1	3	0	21	996	12	1	0	0	0	0	0	0	34
234 64 2	BD6	234	64	2	234	1629301	10	2014	1378	2	1992	1106	22	2	6	1	29	1309	11	70	2	1	234	10	10	3	1	1	100	2	27	32	7	1	3	1	1	4	21	996	13	1	0	0	0	0	0	0	34
234 37 2	BD6	234	37	2	234	1629301	10	2014	1378	10	1980	970	34	4	6	1	31	1309	11	70	2	1	234	10	10	3	1	1	116	2	27	32	7	1	3	1	2	3	21	996	13	1	0	1	0	1	0	0	34
234 88 2	BD6	234	88	2	234	1629301	10	2014	1378	11	1989	1079	24	2	6	1	30	1309	11	70	2	1	234	10	10	3	1	1	106	2	27	32	7	1	3	1	1	5	21	996	21	1	0	1	0	1	0	0	34
235102 2	BD6	235	102	2	235	1468523	11	2014	1379	3	1986	1035	28	3	6	1	3	1309	10	71	2	1	235	10	10	3	1	1	109	5	27	32	8	1	3	1	2	1	21	996	21	1	0	0	0	0	0	0	34
235 44 2	BD6	235	44	2	235	1468523	11	2014	1379	8	1992	1112	22	2	6	1	2	1309	10	71	2	1	235	10	10	3	1	1	106	5	27	32	8	1	3	1	1	5	21	996	12	1	0	1	0	0	0	0	34
235 80 3	BD6	235	80	3	235	1468523	11	2014	1379	9	1991	1101	23	2	6	1	3	1309	10	71	2	1	235	10	10	3	1	1	106	5	27	32	8	4	3	1	2	3	21	996	22	1	0	0	0	0	0	0	11
235 66 2	BD6	235	66	2	235	1468523	11	2014	1379	8	1981	980	33	4	6	1	1	1309	10	71	2	1	235	10	10	3	1	1	109	5	27	32	8	1	3	1	1	5	21	996	12	1	0	1	0	0	0	0	34
235 14 2	BD6	235	14	2	235	1468523	11	2014	1379	4	1995	1144	19	1	6	1	1	1309	10	71	2	1	235	10	10	3	1	1	116	5	27	32	8	1	3	1	2	4	21	996	12	1	0	1	1	0	0	0	34
235 62 2	BD6	235	62	2	235	1468523	11	2014	1379	6	1992	1110	22	2	1	1	2	1309	10	71	2	1	235	10	10	3	1	1	106	5	27	32	8	1	3	1	2	5	21	996	12	1	0	1	0	0	0	0	34
235 40 2	BD6	235	40	2	235	1468523	11	2014	1379	11	1997	1175	17	1	6	1	2	1309	10	71	2	1	235	10	10	3	1	1	100	5	27	32	8	1	3	1	1	2	21	996	12	1	0	1	0	0	0	0	34
235 3 2	BD6	235	3	2	235	1468523	11	2014	1379	5	1977	929	37	5	6	1	1	1309	10	71	2	1	235	10	10	3	1	1	100	5	27	32	8	1	3	1	1	3	21	996	12	1	0	1	1	1	0	0	34
235 25 2	BD6	235	25	2	235	1468523	11	2014	1379	1	1992	1105	22	2	6	1	1	1309	10	71	2	1	235	10	10	3	1	1	106	5	27	32	8	1	3	1	1	5	21	996	12	1	0	0	0	0	0	0	34
235 18 2	BD6	235	18	2	235	1468523	11	2014	1379	7	1990	1087	24	2	6	1	2	1309	10	71	2	1	235	10	10	3	1	1	67	5	27	32	8	1	3	1	2	3	21	996	12	1	0	1	0	0	0	0	34
235 7 2	BD6	235	7	2	235	1468523	11	2014	1379	11	1985	1031	29	3	1	1	1	1309	10	71	2	1	235	10	10	3	1	1	106	5	27	32	8	1	3	1	3	4	21	996	12	1	0	1	0	0	0	0	34
235 22 2	BD6	235	22	2	235	1468523	11	2014	1379	7	1996	1159	18	1	6	1	1	1309	10	71	2	1	235	10	10	3	1	1	100	5	27	32	8	1	3	1	1	4	21	996	15	1	0	1	0	0	0	0	34
235 95 2	BD6	235	95	2	235	1468523	11	2014	1379	10	1994	1138	20	2	6	1	2	1309	10	71	2	1	235	10	10	3	1	1	100	5	27	32	8	1	3	1	1	4	21	996	12	1	0	1	0	0	0	0	34
235 29 2	BD6	235	29	2	235	1468523	11	2014	1379	9	1989	1077	25	3	1	1	1	1309	10	71	2	1	235	10	10	3	1	1	109	5	27	32	8	1	3	1	3	2	21	996	12	1	0	1	1	0	0	0	34
235 47 2	BD6	235	47	2	235	1468523	11	2014	1379	7	1994	1135	20	2	6	1	1	1309	10	71	2	1	235	10	10	3	1	1	109	5	27	32	8	1	3	1	1	5	21	996	12	1	0	0	0	0	0	0	34
235110 2	BD6	235	110	2	235	1468523	11	2014	1379	2	1989	1070	25	3	6	1	3	1309	10	71	2	1	235	10	10	3	1	1	67	5	27	32	8	1	3	1	1	5	21	996	12	1	0	0	0	0	0	0	34
235 80 2	BD6	235	80	2	235	1468523	11	2014	1379	5	1965	785	49	7	6	1	3	1309	10	71	2	1	235	10	10	3	1	1	106	5	27	32	8	1	3	1	0		21	996	22	1	0	0	0	0	0	0	11
235 91 2	BD6	235	91	2	235	1468523	11	2014	1379	2	1983	998	31	4	1	1	1	1309	10	71	2	1	235	10	10	3	1	1	67	5	27	32	8	1	3	1	3	5	21	996	12	1	0	0	0	0	0	0	34
235 77 2	BD6	235	77	2	235	1468523	11	2014	1379	3	1990	1083	24	2	6	1	1	1309	10	71	2	1	235	10	10	3	1	1	100	5	27	32	8	1	3	1	1	5	21	996	12	1	0	1	0	0	0	0	34
235 55 2	BD6	235	55	2	235	1468523	11	2014	1379	9	1997	1173	17	1	6	1	1	1309	10	71	2	1	235	10	10	3	1	1	67	5	27	32	8	1	3	1	1	4	21	996	14	1	0	1	0	0	0	0	34
235 88 2	BD6	235	88	2	235	1468523	11	2014	1379	10	1978	946	36	5	6	1	2	1309	10	71	2	1	235	10	10	3	1	1	116	5	27	32	8	1	3	1	0		21	996	12	1	0	1	0	0	0	0	34
235 99 2	BD6	235	99	2	235	1468523	11	2014	1379	3	1988	1059	26	3	6	1	3	1309	10	71	2	1	235	10	10	3	1	1	106	5	27	32	8	1	3	1	1	5	21	996	12	1	0	0	0	0	0	0	34
235 36 2	BD6	235	36	2	235	1468523	11	2014	1379	1	1993	1117	21	2	6	1	1	1309	10	71	2	1	235	10	10	3	1	1	67	5	27	32	8	1	3	1	2	2	21	996	12	1	0	1	1	0	0	0	34
235 33 2	BD6	235	33	2	235	1468523	11	2014	1379	9	1984	1017	30	4	6	1	1	1309	10	71	2	1	235	10	10	3	1	1	116	5	27	32	8	1	3	1	2	3	21	996	15	1	1	1	1	0	0	0	34
235 11 2	BD6	235	11	2	235	1468523	11	2014	1379	10	1990	1090	24	2	6	1	3	1309	10	71	2	1	235	10	10	3	1	3	109	5	27	32	8	1	3	1	2	3	21	996	12	1	0	1	1	0	0	0	34
235 58 2	BD6	235	58	2	235	1468523	11	2014	1379	12	1997	1176	16	1	6	1	3	1309	10	71	2	1	235	10	10	3	1	1	116	5	27	32	8	1	3	1	1	4	21	996	12	1	0	0	0	0	0	0	34
235 73 2	BD6	235	73	2	235	1468523	11	2014	1379	2	1993	1118	21	2	6	1	2	1309	10	71	2	1	235	10	10	3	1	1	67	5	27	32	8	1	3	1	2	2	21	996	14	1	0	0	0	0	0	0	34
236 94 1	BD6	236	94	1	236	1251649	10	2014	1378	2	1975	902	39	5	6	1	18	1309	11	70	2	1	236	10	10	3	1	1	116	4	27	32	8	0	3	1	2	4	21	996	21	1	0	1	1	0	0	0	11
236 61 1	BD6	236	61	1	236	1251649	10	2014	1378	3	1972	867	42	6	1	1	19	1309	11	70	2	1	236	10	10	3	1	1	116	4	27	32	8	0	3	1	3	5	21	996	12	1	1	1	1	1	1	0	34
236 26 4	BD6	236	26	4	236	1251649	10	2014	1378	8	1980	968	34	4	6	1	17	1309	11	70	2	1	236	10	10	3	1	1	109	4	27	32	8	3	3	1	1	5	21	996	23	1	0	1	1	0	0	0	34
236 84 1	BD6	236	84	1	236	1251649	10	2014	1378	11	1982	995	31	4	6	1	19	1309	11	70	2	1	236	10	10	3	1	2	100	4	27	32	8	0	3	1	2	4	21	996	12	1	0	1	1	0	0	0	34
236 19 3	BD6	236	19	3	236	1251649	10	2014	1378	10	1997	1174	17	1	6	1	18	1309	11	70	2	1	236	10	10	3	1	1	100	4	27	32	8	0	3	1	2	5	97	997	97	7	7	7	7	7	7		97
236 42 2	BD6	236	42	2	236	1251649	10	2014	1378	5	1993	1121	21	2	6	1	18	1309	11	70	2	1	236	10	10	3	1	1	109	4	27	32	8	1	3	1	1	5	21	996	23	1	0	1	0	0	0	0	11
236 26 5	BD6	236	26	5	236	1251649	10	2014	1378	2	1994	1130	20	2	1	1	17	1309	11	70	2	1	236	10	10	3	1	1	109	4	27	32	8	0	3	1	2	5	21	996	23	1	0	1	1	0	0	0	34
236 19 2	BD6	236	19	2	236	1251649	10	2014	1378	9	1981	981	33	4	6	1	18	1309	11	70	2	1	236	10	10	3	1	1	100	4	27	32	8	1	3	1	2	1	21	996	12	1	0	1	1	0	0	0	34
236 55 7	BD6	236	55	7	236	1251649	10	2014	1378	11	1996	1163	17	1	6	1	18	1309	11	70	2	1	236	10	10	3	1	1	106	4	27	32	8	6	3	1	2	4	21	996	21	1	0	1	1	0	0	0	34
236 55 3	BD6	236	55	3	236	1251649	10	2014	1378	6	1985	1026	29	3	6	1	18	1309	11	70	2	1	236	10	10	3	1	1	106	4	27	32	8	2	3	1	2	4	21	996	21	1	0	1	1	0	0	0	34
236 45 2	BD6	236	45	2	236	1251649	10	2014	1378	5	1992	1109	22	2	6	1	18	1309	11	70	2	1	236	10	10	3	1	1	116	4	27	32	8	1	3	1	2	1	21	996	21	1	0	1	0	0	0	0	11
236 78 2	BD6	236	78	2	236	1251649	10	2014	1378	1	1978	937	36	5	1	1	19	1309	11	70	2	1	236	10	10	3	1	1	116	4	27	32	8	1	3	1	3	2	21	996	23	0	0	0	0	0	0	0	11
236 48 1	BD6	236	48	1	236	1251649	10	2014	1378	6	1976	918	38	5	6	1	19	1309	11	70	2	1	236	10	10	3	1	1	67	4	27	32	8	0	3	1	2	1	21	996	21	1	0	1	1	0	0	0	34
236 6 2	BD6	236	6	2	236	1251649	10	2014	1378	9	1994	1137	20	2	6	1	17	1309	11	70	2	1	236	10	10	3	1	1	106	4	27	32	8	1	3	1	2	2	21	996	22	1	0	0	0	0	0	0	11
236 97 2	BD6	236	97	2	236	1251649	10	2014	1378	6	1968	822	46	7	6	1	18	1309	11	70	2	1	236	10	10	3	1	1	67	4	27	32	8	1	3	1	1	5	21	996	12	1	0	1	1	1	1	0	11
236 87 3	BD6	236	87	3	236	1251649	10	2014	1378	6	1991	1098	23	2	6	1	19	1309	11	70	2	1	236	10	10	3	1	1	106	4	27	32	8	0	3	1	2	4	21	996	22	1	0	1	1	0	0	0	11
236 10 2	BD6	236	10	2	236	1251649	10	2014	1378	1	1984	1009	30	4	6	1	17	1309	11	70	2	1	236	10	10	3	1	1	109	4	27	32	8	1	3	1	2	1	21	996	23	1	0	1	0	0	0	0	34
236 39 2	BD6	236	39	2	236	1251649	10	2014	1378	6	1978	942	36	5	6	1	18	1309	11	70	2	1	236	10	10	3	1	1	106	4	27	32	8	1	3	1	0		21	996	22	1	0	0	0	0	0	0	11
236 65 4	BD6	236	65	4	236	1251649	10	2014	1378	3	1987	1047	27	3	1	1	18	1309	11	70	2	1	236	10	10	3	1	1	67	4	27	32	8	3	3	1	3	6	11	996	12	1	0	1	1	1	0	0	34
236 81 2	BD6	236	81	2	236	1251649	10	2014	1378	6	1972	870	42	6	1	1	19	1309	11	70	2	1	236	10	10	3	1	1	67	4	27	32	8	1	3	1	3	2	21	996	22	1	0	1	1	0	0	0	34
236 87 2	BD6	236	87	2	236	1251649	10	2014	1378	8	1973	884	41	6	6	1	19	1309	11	70	2	1	236	10	10	3	1	1	106	4	27	32	8	1	3	1	0		21	996	22	1	0	1	1	0	0	0	11
236 74 3	BD6	236	74	3	236	1251649	10	2014	1378	10	1997	1174	17	1	1	1	19	1309	11	70	2	1	236	10	10	3	1	1	109	4	27	32	8	2	3	1	2	4	21	996	23	1	0	1	0	0	0	0	11
236 29 4	BD6	236	29	4	236	1251649	10	2014	1378	3	1997	1167	17	1	1	1	17	1309	11	70	2	1	236	10	10	3	1	1	116	4	27	32	8	3	3	1	3	0	21	996	12	0	0	1	1	1	1	0	34
236 3 2	BD6	236	3	2	236	1251649	10	2014	1378	2	1967	806	47	7	6	1	17	1309	11	70	2	1	236	10	10	3	1	1	100	4	27	32	8	1	3	1	0		21	996	22	1	0	0	0	0	0	0	11
236 16 2	BD6	236	16	2	236	1251649	10	2014	1378	9	1997	1173	17	1	6	1	17	1309	11	70	2	1	236	10	10	3	1	1	67	4	27	32	8	1	3	1	2	4	21	996	12	1	0	1	1	0	0	0	34
236 16 4	BD6	236	16	4	236	1251649	10	2014	1378	2	1996	1154	18	1	1	1	17	1309	11	70	2	1	236	10	10	3	1	1	67	4	27	32	8	5	3	1	2	5	97	997	97	7	7	7	7	7	7		97
236 23 2	BD6	236	23	2	236	1251649	10	2014	1378	1	1981	973	33	4	6	1	17	1309	11	70	2	1	236	10	10	3	1	1	106	4	27	32	8	1	3	1	2	1	21	996	21	1	0	1	1	0	0	0	34
236 68 1	BD6	236	68	1	236	1251649	10	2014	1378	2	1980	962	34	4	6	1	18	1309	11	70	2	1	236	10	10	3	1	1	100	4	27	32	8	0	3	1	2	5	21	996	12	1	0	1	1	0	1	0	34
236 23 5	BD6	236	23	5	236	1251649	10	2014	1378	12	1995	1152	18	1	1	1	17	1309	11	70	2	1	236	10	10	3	1	1	106	4	27	32	8	0	3	1	2	5	97	997	97	7	7	7	7	7	7		97
236 32 2	BD6	236	32	2	236	1251649	10	2014	1378	10	1989	1078	25	3	6	1	17	1309	11	70	2	1	236	10	10	3	1	1	67	4	27	32	8	1	3	1	2	4	21	996	22	0	0	0	0	0	0	0	11
237 87 8	BD6	237	87	8	237	1817298	8	2014	1376	8	1994	1136	20	2	6	1	11	1309	13	68	2	1	237	10	10	3	1	1	52	5	16	35	5	0	3	1	0		97	997	97	7	7	7	7	7	7		97
237 97 2	BD6	237	97	2	237	1817298	8	2014	1376	11	1977	935	36	5	6	1	11	1309	13	68	2	1	237	10	10	3	1	1	52	5	16	35	5	1	3	1	2	4	21	996	22	0	0	0	0	1	1	0	11
237 13 2	BD6	237	13	2	237	1817298	8	2014	1376	5	1991	1097	23	2	6	1	10	1309	13	68	2	1	237	10	10	3	1	1	117	5	16	35	5	1	3	1	1	3	21	996	22	0	0	0	0	0	0	0	11
237 73 2	BD6	237	73	2	237	1817298	8	2014	1376	2	1985	1022	29	3	6	1	9	1309	13	68	2	1	237	10	10	3	1	1	52	5	16	35	5	1	3	1	2	3	21	996	22	0	0	0	0	0	0	0	11
237 27 2	BD6	237	27	2	237	1817298	8	2014	1376	11	1972	875	41	6	6	1	9	1309	13	68	2	1	237	10	10	3	1	1	117	5	16	35	5	1	3	1	0		21	996	13	0	0	0	0	1	0	0	11
237 80 2	BD6	237	80	2	237	1817298	8	2014	1376	3	1973	879	41	6	6	1	11	1309	13	68	2	1	237	10	10	3	1	1	155	5	16	35	5	1	3	1	0		21	996	22	0	0	0	0	1	0	0	11
237 20 2	BD6	237	20	2	237	1817298	8	2014	1376	12	1967	816	46	7	6	1	9	1309	13	68	2	1	237	10	10	3	1	1	92	5	16	35	5	1	3	1	1	2	21	996	21	0	1	0	0	1	0	0	11
237 51 2	BD6	237	51	2	237	1817298	8	2014	1376	7	1987	1051	27	3	6	1	10	1309	13	68	2	1	237	10	10	3	1	1	52	5	16	35	5	1	3	1	2	1	21	996	22	0	0	0	0	0	0	0	11
237101 2	BD6	237	101	2	237	1817298	8	2014	1376	3	1990	1083	24	2	6	1	11	1309	13	68	2	1	237	10	10	3	1	1	92	5	16	35	5	1	3	1	1	4	21	996	22	0	0	0	0	1	0	0	11
237104 2	BD6	237	104	2	237	1817298	8	2014	1376	8	1974	896	40	6	6	1	11	1309	13	68	2	1	237	10	10	3	1	1	113	5	16	35	5	1	3	1	0		21	5	22	0	0	0	0	0	0	0	11
237 16 1	BD6	237	16	1	237	1817298	8	2014	1376	3	1985	1023	29	3	6	1	9	1309	13	68	2	1	237	10	10	3	1	1	155	5	16	35	5	0	3	1	1	2	21	996	22	0	0	0	0	0	0	0	34
237 48 2	BD6	237	48	2	237	1817298	8	2014	1376	6	1965	786	49	7	6	1	10	1309	13	68	2	1	237	10	10	3	1	1	92	5	16	35	5	1	3	1	2	3	21	996	23	0	0	0	0	1	0	0	11
237 87 2	BD6	237	87	2	237	1817298	8	2014	1376	4	1965	784	49	7	6	1	11	1309	13	68	2	1	237	10	10	3	1	1	52	5	16	35	5	1	3	1	0		21	996	22	0	0	0	0	0	0	0	11
237 62 2	BD6	237	62	2	237	1817298	8	2014	1376	4	1990	1084	24	2	6	1	10	1309	13	68	2	1	237	10	10	3	1	1	92	5	16	35	5	1	3	1	1	4	21	996	43	0	0	0	0	0	0	0	11
237 55 2	BD6	237	55	2	237	1817298	8	2014	1376	4	1988	1060	26	3	6	1	10	1309	13	68	2	1	237	10	10	3	1	1	117	5	16	35	5	1	3	1	2	0	21	996	22	0	1	0	0	0	0	0	11
237 69 2	BD6	237	69	2	237	1817298	8	2014	1376	10	1970	850	43	6	6	1	11	1309	13	68	2	1	237	10	10	3	1	1	117	5	16	35	5	1	3	1	1	1	21	996	22	0	0	0	0	1	0	0	11
237 41 2	BD6	237	41	2	237	1817298	8	2014	1376	9	1992	1113	21	2	6	1	9	1309	13	68	2	1	237	10	10	3	1	1	117	5	16	35	5	1	3	1	1	2	21	996	22	0	0	0	0	0	0	0	11
237 66 2	BD6	237	66	2	237	1817298	8	2014	1376	11	1979	959	34	4	6	1	10	1309	13	68	2	1	237	10	10	3	1	1	113	5	16	35	5	1	3	1	0		21	996	23	0	0	0	0	0	0	0	11
237 44 2	BD6	237	44	2	237	1817298	8	2014	1376	1	1969	829	45	7	6	1	10	1309	13	68	2	1	237	10	10	3	1	1	155	5	16	35	5	1	3	1	0		21	996	22	0	0	0	0	0	0	0	11
237 34 2	BD6	237	34	2	237	1817298	8	2014	1376	3	1972	867	42	6	6	1	9	1309	13	68	2	1	237	10	10	3	1	1	92	5	16	35	5	1	3	1	0		21	996	23	0	0	1	0	1	0	0	11
237 83 2	BD6	237	83	2	237	1817298	8	2014	1376	9	1987	1053	26	3	6	1	10	1309	13	68	2	1	237	10	10	3	1	1	113	5	16	35	5	1	3	1	1	5	21	996	22	0	0	0	0	0	0	0	11
237 90 2	BD6	237	90	2	237	1817298	8	2014	1376	3	1982	987	32	4	6	1	11	1309	13	68	2	1	237	10	10	3	1	1	92	5	16	35	5	1	3	1	0		21	996	22	0	0	0	0	1	0	0	11
238 45 4	BD6	238	45	4	238	3258603	8	2014	1376	7	1996	1159	18	1	6	1	22	1309	13	68	2	1	238	10	10	3	1	1	113	7	16	35	3	3	3	1	2	3	21	996	22	1	0	0	0	0	1	0	11
238 18 2	BD6	238	18	2	238	3258603	8	2014	1376	9	1971	861	42	6	6	1	21	1309	13	68	2	1	238	10	10	3	1	1	117	7	16	35	3	1	3	1	0		21	10	31	1	0	0	0	0	0	0	11
238 33 2	BD6	238	33	2	238	3258603	8	2014	1376	1	1965	781	49	7	6	1	22	1309	13	68	2	1	238	10	10	3	1	1	155	7	16	35	3	1	3	1	1	3	21	996	22	1	0	1	0	0	0	0	11
238 33 3	BD6	238	33	3	238	3258603	8	2014	1376	2	1987	1046	27	3	3	1	22	1309	13	68	2	1	238	10	10	3	1	1	155	7	16	35	3	0	3	1	2	4	97	997	97	7	7	7	7	7	7		97
238 16 2	BD6	238	16	2	238	3258603	8	2014	1376	2	1967	806	47	7	6	1	21	1309	13	68	2	1	238	10	10	3	1	1	113	7	16	35	3	1	3	1	0		21	996	22	1	0	1	0	1	0	0	11
238 26 2	BD6	238	26	2	238	3258603	8	2014	1376	10	1992	1114	21	2	6	1	21	1309	13	68	2	1	238	10	10	3	1	1	113	7	16	35	3	1	3	1	1	5	21	10	22	1	0	0	0	0	0	0	11
238 12 4	BD6	238	12	4	238	3258603	8	2014	1376	3	1996	1155	18	1	6	1	21	1309	13	68	2	1	238	10	10	3	1	1	92	7	16	35	3	3	3	1	1	5	21	996	22	1	0	0	0	1	0	0	11
238 51 2	BD6	238	51	2	238	3258603	8	2014	1376	10	1988	1066	25	3	6	1	22	1309	13	68	2	1	238	10	10	3	1	1	92	7	16	35	3	1	3	1	0		21	10	22	0	0	0	0	0	0	0	11
238 31 2	BD6	238	31	2	238	3258603	8	2014	1376	10	1968	826	45	7	6	1	22	1309	13	68	2	1	238	10	10	3	1	1	92	7	16	35	3	1	3	1	0		21	996	22	1	0	1	1	1	0	0	11
238 45 2	BD6	238	45	2	238	3258603	8	2014	1376	3	1969	831	45	7	6	1	22	1309	13	68	2	1	238	10	10	3	1	1	113	7	16	35	3	1	3	1	0		21	996	22	1	0	0	0	0	1	0	11
238 1 3	BD6	238	1	3	238	3258603	8	2014	1376	10	1994	1138	19	1	6	1	21	1309	13	68	2	1	238	10	10	3	1	1	52	7	16	35	3	0	3	1	1	4	21	996	22	1	0	1	0	0	0	0	11
238 22 2	BD6	238	22	2	238	3258603	8	2014	1376	5	1995	1145	19	1	6	1	21	1309	13	68	2	1	238	10	10	3	1	1	92	7	16	35	3	1	3	1	1	5	21	996	22	1	0	1	0	1	0	0	11
238 28 5	BD6	238	28	5	238	3258603	8	2014	1376	4	1998	1180	16	1	6	1	21	1309	13	68	2	1	238	10	10	3	1	1	117	7	16	35	3	4	3	1	3	2	21	996	22	1	0	0	0	1	0	0	11
238 8 1	BD6	238	8	1	238	3258603	8	2014	1376	8	1970	848	44	6	6	1	21	1309	13	68	2	1	238	10	10	3	1	1	117	7	16	35	3	0	3	1	2	3	21	996	13	1	0	0	0	0	0	0	11
238 30 2	BD6	238	30	2	238	3258603	8	2014	1376	11	1993	1127	20	2	6	1	22	1309	13	68	2	1	238	10	10	3	1	1	52	7	16	35	3	1	3	1	1	4	21	996	22	1	0	0	0	0	0	0	11
238 57 2	BD6	238	57	2	238	3258603	8	2014	1376	4	1971	856	43	6	6	1	22	1309	13	68	2	1	238	10	10	3	1	1	117	7	16	35	3	1	3	1	0		21	996	22	1	0	0	0	1	0	0	11
238 55 2	BD6	238	55	2	238	3258603	8	2014	1376	7	1974	895	40	6	6	1	23	1309	13	68	2	1	238	10	10	3	1	1	113	7	16	35	3	1	3	1	0		21	996	22	1	0	1	0	0	0	0	11
238 6 7	BD6	238	6	7	238	3258603	8	2014	1376	6	1990	1086	24	2	6	1	21	1309	13	68	2	1	238	10	10	3	1	1	113	7	16	35	3	0	3	1	1	4	97	997	97	7	7	7	7	7	7		97
238 28 2	BD6	238	28	2	238	3258603	8	2014	1376	3	1967	807	47	7	6	1	21	1309	13	68	2	1	238	10	10	3	1	1	117	7	16	35	3	1	3	1	0		21	996	22	1	0	0	0	1	0	0	11
238 1 2	BD6	238	1	2	238	3258603	8	2014	1376	10	1969	838	44	6	6	1	21	1309	13	68	2	1	238	10	10	3	1	1	52	7	16	35	3	1	3	1	0		21	996	22	1	0	1	0	0	0	0	11
238 6 10	BD6	238	6	10	238	3258603	8	2014	1376	9	1996	1161	17	1	1	1	21	1309	13	68	2	1	238	10	10	3	1	1	113	7	16	35	3	0	3	1	2	5	97	997	97	7	7	7	7	7	7		97
238 31 7	BD6	238	31	7	238	3258603	8	2014	1376	6	1993	1122	21	2	6	1	22	1309	13	68	2	1	238	10	10	3	1	1	92	7	16	35	3	6	3	1	2	2	21	996	22	1	0	1	1	1	0	0	11
238 43 4	BD6	238	43	4	238	3258603	8	2014	1376	9	1980	969	33	4	6	1	23	1309	13	68	2	1	238	10	10	3	1	1	155	7	16	35	3	3	3	1	2	1	21	996	21	1	0	1	0	0	0	0	11
238 22 6	BD6	238	22	6	238	3258603	8	2014	1376	1	1999	1189	15	1	6	1	21	1309	13	68	2	1	238	10	10	3	1	1	92	7	16	35	3	5	3	1	2	3	21	996	22	1	0	1	0	1	0	0	11
238 35 4	BD6	238	35	4	238	3258603	8	2014	1376	11	1986	1043	27	3	6	1	22	1309	13	68	2	1	238	10	10	3	1	1	113	7	16	35	3	3	3	1	1	1	21	996	22	1	0	0	0	0	0	0	11
238 14 3	BD6	238	14	3	238	3258603	8	2014	1376	6	1997	1170	17	1	6	1	21	1309	13	68	2	1	238	10	10	3	1	1	155	7	16	35	3	0	3	1	2	1	97	997	97	7	7	7	7	7	7		97
238 31 4	BD6	238	31	4	238	3258603	8	2014	1376	5	1994	1133	20	2	6	1	22	1309	13	68	2	1	238	10	10	3	1	1	92	7	16	35	3	3	3	1	1	5	21	996	22	1	0	1	1	1	0	0	11
238 12 2	BD6	238	12	2	238	3258603	8	2014	1376	1	1965	781	49	7	6	1	21	1309	13	68	2	1	238	10	10	3	1	1	92	7	16	35	3	1	3	1	0		21	996	22	1	0	0	0	1	0	0	11
238 6 4	BD6	238	6	4	238	3258603	8	2014	1376	1	1999	1189	15	1	6	1	21	1309	13	68	2	1	238	10	10	3	1	1	113	7	16	35	3	3	3	1	2	4	21	996	22	1	0	0	0	0	0	0	11
238 14 2	BD6	238	14	2	238	3258603	8	2014	1376	5	1982	989	32	4	6	1	21	1309	13	68	2	1	238	10	10	3	1	1	155	7	16	35	3	1	3	1	1	1	21	10	31	1	0	0	0	0	0	0	11
238 2 2	BD6	238	2	2	238	3258603	8	2014	1376	12	1981	984	32	4	6	1	21	1309	13	68	2	1	238	10	10	3	1	1	92	7	16	35	3	1	3	1	0		21	996	22	1	0	1	0	1	0	0	11
238 6 2	BD6	238	6	2	238	3258603	8	2014	1376	1	1972	865	42	6	3	1	21	1309	13	68	2	1	238	10	10	3	1	1	113	7	16	35	3	1	3	1	1	5	21	996	22	1	0	0	0	0	0	0	11
238 16 4	BD6	238	16	4	238	3258603	8	2014	1376	10	1993	1126	20	2	6	1	21	1309	13	68	2	1	238	10	10	3	1	1	113	7	16	35	3	3	3	1	2	4	21	996	22	1	0	1	0	1	0	0	11
238 10 2	BD6	238	10	2	238	3258603	8	2014	1376	12	1974	900	39	5	6	1	21	1309	13	68	2	1	238	10	10	3	1	1	52	7	16	35	3	1	3	1	2	4	21	996	21	1	0	1	1	1	1	0	11
238 37 2	BD6	238	37	2	238	3258603	8	2014	1376	10	1978	946	35	5	6	1	23	1309	13	68	2	1	238	10	10	3	1	1	117	7	16	35	3	1	3	1	0		21	996	23	0	0	0	0	0	0	0	11
238 24 2	BD6	238	24	2	238	3258603	8	2014	1376	10	1967	814	46	7	6	1	22	1309	13	68	2	1	238	10	10	3	1	1	155	7	16	35	3	1	3	1	0		21	10	22	1	0	0	0	0	0	0	11
239 78 2	BD6	239	78	2	239	1766345	7	2014	1375	12	1964	780	49	7	6	1	8	1309	14	67	2	1	239	10	10	3	1	1	89	1	26	35	1	1	3	1	0		21	996	22	1	0	0	0	0	0	0	11
239 74 2	BD6	239	74	2	239	1766345	7	2014	1375	9	1981	981	32	4	6	1	7	1309	14	67	2	1	239	10	10	3	1	1	60	1	26	35	1	1	3	1	2	1	21	996	13	1	0	1	1	0	1	0	34
239 39 2	BD6	239	39	2	239	1766345	7	2014	1375	10	1985	1030	28	3	6	1	7	1309	14	67	2	1	239	10	10	3	1	1	60	1	26	35	1	1	3	1	0		21	996	22	1	0	1	0	0	0	0	11
239 64 2	BD6	239	64	2	239	1766345	7	2014	1375	12	1970	852	43	6	6	1	8	1309	14	67	2	1	239	10	10	3	1	1	104	1	26	35	1	1	3	1	0		21	19	22	1	0	0	0	1	0	0	11
239 99 2	BD6	239	99	2	239	1766345	7	2014	1375	12	1966	804	47	7	6	1	7	1309	14	67	2	1	239	10	10	3	1	1	104	1	26	35	1	1	3	1	2	4	21	996	21	1	1	1	1	1	0	0	34
239 18 2	BD6	239	18	2	239	1766345	7	2014	1375	6	1987	1050	27	3	1	1	6	1309	14	67	2	1	239	10	10	3	1	1	135	1	26	35	1	1	3	1	2	4	21	996	21	1	0	1	0	0	0	0	11
239 85 2	BD6	239	85	2	239	1766345	7	2014	1375	2	1970	842	44	6	6	1	7	1309	14	67	2	1	239	10	10	3	1	1	116	1	26	35	1	1	3	1	0		21	5	22	1	0	1	0	1	0	0	34
239 71 2	BD6	239	71	2	239	1766345	7	2014	1375	4	1977	928	37	5	1	1	7	1309	14	67	2	1	239	10	10	3	1	1	135	1	26	35	1	1	3	1	0		21	996	22	1	0	1	1	0	0	0	34
239 46 2	BD6	239	46	2	239	1766345	7	2014	1375	6	1970	846	44	6	6	1	8	1309	14	67	2	1	239	10	10	3	1	1	104	1	26	35	1	1	3	1	2	5	21	996	22	1	0	0	0	0	0	0	11
[truncated: 14,831 more rows]
[truncated: 544 more columns]
